# Supplementary material for: A multi-omic meta-analysis reveals novel mechanisms of insecticide resistance in malaria vectors
Source: Commun Biol. 2025 May 23;8:790. doi: 10.1038/s42003-025-08221-6 (PMC12102355; doi:10.1038/s42003-025-08221-6)
Supplement: Supplementary file 2 — Supplementary Data 1 [file 42003_2025_8221_MOESM2_ESM.xlsx]

## Sheet: Supplementary Table 2
Supplementary Data 1: Mean fold change across all experiments for each gene in the analysis. VectorBase ID, Gene Name, Gene Description and both log2 and raw mean fold change.
GeneID	Gene Name	Gene Description	Mean log2 Fold Change	Mean Fold Change
AGAP002865	CYP6P3	cytochrome P450 [Source:VB Community Annotation]	2.76464	6.8
AGAP028402			2.69192	6.46
AGAP002867	CYP6P4	cytochrome P450 [Source:VB Community Annotation]	2.60393	6.08
AGAP010109	CPR150	cuticular protein 150 [Source:VB Community Annotation]	2.305	4.94
AGAP001684		Alkaline phosphatase [Source:UniProtKB/TrEMBL;Acc:Q7PY02]	2.14571	4.43
AGAP007445			2.09964	4.29
AGAP002743			2.08536	4.24
AGAP006417		venom allergen [Source:VB Community Annotation]	2.02679	4.07
AGAP008447	CPLCG4	cuticular protein CPLCG family (CPLCG4) [Source:VB Community Annotation]	2.01429	4.04
AGAP008817	CPLCP3	cuticular protein (putative) CPLCP3 [Source:VB Community Annotation]	1.98923	3.97
AGAP006148	CPLCA3	cuticular protein 3 in CPLCA family [Source:VB Community Annotation]	1.96036	3.89
AGAP009327			1.81091	3.51
AGAP008358	CYP4H17	cytochrome P450 [Source:VB Community Annotation]	1.79607	3.47
AGAP010110			1.78643	3.45
AGAP005768	HEX1A	hexamerin [Source:VB Community Annotation]	1.76607	3.4
AGAP000818	CYP9K1	cytochrome P450 [Source:VB Community Annotation]	1.75643	3.38
AGAP006147			1.74429	3.35
AGAP028578			1.73679	3.33
AGAP008212	CYP6M2	cytochrome P450 [Source:VB Community Annotation]	1.68464	3.21
AGAP005194			1.67679	3.2
AGAP001169	Gr49	gustatory receptor 49 [Source:VB Community Annotation]	1.675	3.19
AGAP002894	CYP6Z4	cytochrome P450 [Source:VB Community Annotation]	1.63071	3.1
AGAP028399			1.61423	3.06
AGAP010798		female reproductive tract protease [Source:VB Community Annotation]	1.614	3.06
AGAP006468			1.60357	3.04
AGAP006501			1.59679	3.02
AGAP028051			1.58929	3.01
AGAP027993			1.5725	2.97
AGAP002866	CYP6P5	cytochrome P450 [Source:VB Community Annotation]	1.56929	2.97
AGAP001345		hexamerin [Source:VB Community Annotation]	1.56893	2.97
AGAP005386			1.55821	2.94
AGAP006095	CPR106	cuticular protein RR-1 family 106 [Source:VB Community Annotation]	1.54679	2.92
AGAP011216	HPX16	heme peroxidase 16 [Source:VB Community Annotation]	1.53607	2.9
AGAP002727			1.5336	2.9
AGAP012652			1.5325	2.89
AGAP006848	CPR47	cuticular protein RR-1 family 47 [Source:VB Community Annotation]	1.53231	2.89
AGAP028557			1.52	2.87
AGAP010328			1.51964	2.87
AGAP006700	COEAE8O	carboxylesterase alpha esterase [Source:VB Community Annotation]	1.5125	2.85
AGAP012662		omega-amidase [Source:VB Community Annotation]	1.47714	2.78
AGAP012850			1.47536	2.78
AGAP005999	CPR24	cuticular protein RR-1 family 24 [Source:VB Community Annotation]	1.47407	2.78
AGAP012801	NIT8503		1.46409	2.76
AGAP006013	CPR33	cuticular protein RR-1 family 33 [Source:VB Community Annotation]	1.4625	2.76
AGAP000047	CPR130	cuticular protein RR-2 family 130 [Source:VB Community Annotation]	1.46143	2.75
AGAP005145			1.45714	2.75
AGAP011506			1.44821	2.73
AGAP009758	CPLCP11	cuticular protein CPLCP11 [Source:VB Community Annotation]	1.4425	2.72
AGAP006149	CPLCX3	cuticular protein unclassified [Source:VB Community Annotation]	1.44036	2.71
AGAP002864	CYP6P15P	cytochrome P450 [Source:VB Community Annotation]	1.43929	2.71
AGAP009194	GSTE2	glutathione S-transferase epsilon class 2 [Source:VB Community Annotation]	1.43071	2.7
AGAP002005			1.41821	2.67
AGAP007155			1.41607	2.67
AGAP011416			1.41333	2.66
AGAP001657		hexamerin [Source:VB Community Annotation]	1.40321	2.64
AGAP003467		osiris 16 [Source:VB Community Annotation]	1.4	2.64
AGAP029124			1.39036	2.62
AGAP006738			1.38821	2.62
AGAP028750			1.37846	2.6
AGAP029080			1.36481	2.58
AGAP000293	IR100h	ionotropic receptor IR100h [Source:VB Community Annotation]	1.35964	2.57
AGAP009281		Apolipoprotein D precursor [Source:VB Community Annotation]	1.35321	2.55
AGAP010657			1.34393	2.54
AGAP010240	ESP	Late trypsin [Source:VB Community Annotation]	1.33964	2.53
AGAP012784		annexin A4 [Source:VB Community Annotation]	1.33964	2.53
AGAP008218	CYP6Z2	cytochrome P450 [Source:VB Community Annotation]	1.33571	2.52
AGAP028042			1.32833	2.51
AGAP006868	CPR140	cuticular protein RR-1 family 140 [Source:VB Community Annotation]	1.32821	2.51
AGAP028473			1.32071	2.5
AGAP003582		D-xylulose reductase A [Source:VB Community Annotation]	1.31964	2.5
AGAP006222		glucosyl/glucuronosyl transferases [Source:VB Community Annotation]	1.315	2.49
AGAP004622		glutamate dehydrogenase (NAD(P)+) [Source:VB Community Annotation]	1.31381	2.49
AGAP007795			1.3075	2.48
AGAP029074			1.28893	2.44
AGAP001244		eupolytin [Source:VB Community Annotation]	1.28769	2.44
AGAP028641			1.285	2.44
AGAP012787			1.27964	2.43
AGAP012813			1.27429	2.42
AGAP010966	CYP6AJ1	cytochrome P450 [Source:VB Community Annotation]	1.2725	2.42
AGAP011477		eupolytin [Source:VB Community Annotation]	1.27107	2.41
AGAP008333	Or9	odorant receptor 9 [Source:VB Community Annotation]	1.26565	2.4
AGAP008448			1.2652	2.4
AGAP008781		elongation of very long chain fatty acids protein 5 [Source:VB Community Annotation]	1.26286	2.4
AGAP003837			1.2564	2.39
AGAP010832	TEP19	thioester-containing protein 19 [Source:VB Community Annotation]	1.24	2.36
AGAP012201		Histone H2B [Source:UniProtKB/Swiss-Prot;Acc:Q27442]	1.23741	2.36
AGAP013493			1.22821	2.34
AGAP002486			1.225	2.34
AGAP005455	CPR14	cuticular protein RR-1 family 14 [Source:VB Community Annotation]	1.22231	2.33
AGAP002852			1.21964	2.33
AGAP028002			1.21259	2.32
AGAP010124	CPR98	cuticular protein RR-2 family 98 [Source:VB Community Annotation]	1.21048	2.31
AGAP000820	CPR125	cuticular protein RR-2 family 125 [Source:VB Community Annotation]	1.20857	2.31
AGAP009759	CPLCP12	cuticular protein CPLCP12 [Source:VB Community Annotation]	1.20714	2.31
AGAP001183		Pyrimidine-specific ribonucleoside hydrolase rihA [Source:VB Community Annotation]	1.20571	2.31
AGAP002585			1.20179	2.3
AGAP001251		eupolytin [Source:VB Community Annotation]	1.19571	2.29
AGAP008281	D7r4	D7 short form salivary protein [Source:VB Community Annotation]	1.19536	2.29
AGAP004382	GSTD3	glutathione S-transferase delta class 3 [Source:VB Community Annotation]	1.18464	2.27
AGAP028478			1.18036	2.27
AGAP006905			1.17357	2.26
AGAP028748			1.17067	2.25
AGAP028019	CYP4H18	cytochrome P450 [Source:VB Community Annotation]	1.1675	2.25
AGAP001012	Or36	odorant receptor 36 [Source:VB Community Annotation]	1.15286	2.22
AGAP028008			1.14875	2.22
AGAP012132			1.14107	2.21
AGAP006722	CEC4	cecropin anti-microbial peptide [Source:VB Community Annotation]	1.1408	2.21
AGAP011909			1.13714	2.2
AGAP004006			1.13571	2.2
AGAP004171	GSTD8	glutathione S-transferase delta class 8 [Source:VB Community Annotation]	1.12929	2.19
AGAP013505			1.12412	2.18
AGAP000074			1.11964	2.17
AGAP001960			1.11821	2.17
AGAP002862	CYP6AA1	cytochrome P450 [Source:VB Community Annotation]	1.11286	2.16
AGAP012799		translation initiation factor eIF-2B subunit alpha [Source:VB Community Annotation]	1.11148	2.16
AGAP008217	CYP6Z3	cytochrome P450 [Source:VB Community Annotation]	1.10107	2.15
AGAP008648			1.0975	2.14
AGAP009328			1.09714	2.14
AGAP028487			1.09167	2.13
AGAP002209	CYP325A2	cytochrome P450 [Source:VB Community Annotation]	1.08667	2.12
AGAP010848			1.08429	2.12
AGAP006866	CPR63	cuticular protein RR-1 family 63 [Source:VB Community Annotation]	1.08385	2.12
AGAP010111			1.07821	2.11
AGAP007156			1.07357	2.1
AGAP013090			1.07071	2.1
AGAP003255	Gr17	gustatory receptor 17 [Source:VB Community Annotation]	1.06893	2.1
AGAP011564		glucosyl/glucuronosyl transferases [Source:VB Community Annotation]	1.06893	2.1
AGAP008566			1.06852	2.1
AGAP006829	CPR59	cuticular protein RR-1 family 59 [Source:VB Community Annotation]	1.0675	2.1
AGAP005310			1.06679	2.09
AGAP011910			1.06643	2.09
AGAP004978	PPO9	prophenoloxidase 9 [Source:VB Community Annotation]	1.0625	2.09
AGAP008356	CYP4H16	cytochrome P450 [Source:VB Community Annotation]	1.0625	2.09
AGAP012043			1.06143	2.09
AGAP013339			1.05286	2.07
AGAP003472	Osi16	protein osiris 16 [Source:VB Community Annotation]	1.05	2.07
AGAP002869	CYP6P2	cytochrome P450 [Source:VB Community Annotation]	1.0475	2.07
AGAP012672		sulfotransferase [Source:VB Community Annotation]	1.03607	2.05
AGAP002208	CYP325A3	cytochrome P450 [Source:VB Community Annotation]	1.03476	2.05
AGAP010830	TEP9	thioester-containing protein 9 [Source:VB Community Annotation]	1.03214	2.05
AGAP009396	Or13	odorant receptor 13 [Source:VB Community Annotation]	1.02964	2.04
AGAP028108			1.02821	2.04
AGAP002025	OBP11	odorant-binding protein 11 [Source:VB Community Annotation]	1.02357	2.03
AGAP007089			1.02321	2.03
AGAP006000	CPR25	cuticular protein RR-1 family 25 [Source:VB Community Annotation]	1.02214	2.03
AGAP002639	Or39	odorant receptor 39 [Source:VB Community Annotation]	1.01643	2.02
AGAP002863	COEAE6O	carboxylesterase alpha esterase [Source:VB Community Annotation]	1.01607	2.02
AGAP009195	GSTE1	glutathione S-transferase epsilon class 1 [Source:VB Community Annotation]	1.01607	2.02
AGAP001445			1.01429	2.02
AGAP006875	Gr30	gustatory receptor 30 [Source:VB Community Annotation]	1.01333	2.02
AGAP012746		Phyhd1 protein [Source:VB Community Annotation]	1.0075	2.01
AGAP011377			1.00536	2.01
AGAP006033			1.0037	2.01
AGAP007304			1.00286	2
AGAP006419	A5R2	antigen 5 related protein 2 [Source:VB Community Annotation]	0.999286	2
AGAP006861	CPR36	cuticular protein RR-1 family 36 [Source:VB Community Annotation]	0.999	2
AGAP013157		Antp family [Source:VB Community Annotation]	0.99625	1.99
AGAP006931	CPR111	cuticular protein RR-2 family 111 [Source:VB Community Annotation]	0.995714	1.99
AGAP008960	CPR110	cuticular protein RR-2 family 110 [Source:VB Community Annotation]	0.99	1.99
AGAP007993			0.98	1.97
AGAP007149			0.979643	1.97
AGAP010414	CYP4C28	cytochrome P450 [Source:VB Community Annotation]	0.974643	1.97
AGAP002435	LL5	lipopolysaccharide-induced TNF-alpha transcription factor (LITAF-like 5) [Source:VB Community Annotation]	0.970833	1.96
AGAP002938			0.970714	1.96
AGAP004730		phospholipase A2, venom [Source:VB Community Annotation]	0.97	1.96
AGAP003161			0.9675	1.96
AGAP028403			0.965	1.95
AGAP011647			0.9625	1.95
AGAP028680			0.961071	1.95
AGAP004172	GSTD9	glutathione S-transferase delta class 9 [Source:VB Community Annotation]	0.959375	1.94
AGAP011046		dsRNase [Source:VB Community Annotation]	0.954286	1.94
AGAP006914		fibrinogen-related protein 1 [Source:VB Community Annotation]	0.954286	1.94
AGAP012611		translation initiation factor eIF-2B subunit alpha [Source:VB Community Annotation]	0.953571	1.94
AGAP012974			0.952143	1.93
AGAP013164			0.95	1.93
AGAP013248	CPR139	cuticular protein RR-2 family 139 [Source:VB Community Annotation]	0.95	1.93
AGAP002197	CYP325F1	cytochrome P450 [Source:VB Community Annotation]	0.947857	1.93
AGAP008293	TRYP7	trypsin 7 [Source:VB Community Annotation]	0.946071	1.93
AGAP010831	TEP8	thioester-containing protein 8 [Source:VB Community Annotation]	0.94	1.92
AGAP028182			0.936071	1.91
AGAP007980	CPCFC1	cuticular protein CPCFC family (CPCFC1) [Source:VB Community Annotation]	0.932857	1.91
AGAP011696		duplex-specific nuclease [Source:VB Community Annotation]	0.928929	1.9
AGAP002631			0.928148	1.9
AGAP000468			0.920357	1.89
AGAP004497			0.919643	1.89
AGAP028009			0.915714	1.89
AGAP013081			0.915714	1.89
AGAP003032			0.912857	1.88
AGAP002973			0.907692	1.88
AGAP008997			0.9075	1.88
AGAP003379	CPR117	cuticular protein RR-2 family 117 [Source:VB Community Annotation]	0.903571	1.87
AGAP008510		Envelysin [Source:VB Community Annotation]	0.902917	1.87
AGAP001249		eupolytin [Source:VB Community Annotation]	0.901923	1.87
AGAP006986			0.900357	1.87
AGAP010058		neuronal PAS domain protein 1 [Source:VB Community Annotation]	0.898571	1.86
AGAP006321	CPR71	cuticular protein RR-2 family 71 [Source:VB Community Annotation]	0.898333	1.86
AGAP003294		ESF1, nucleolar pre-rRNA processing protein homolog [Source:VB Community Annotation]	0.897857	1.86
AGAP011908			0.896429	1.86
AGAP012637			0.8956	1.86
AGAP009766			0.893929	1.86
AGAP004383	GSTD10	glutathione S-transferase delta class 10 [Source:VB Community Annotation]	0.891786	1.86
AGAP005645		dehydrogenase/reductase SDR family member 11 precursor [Source:VB Community Annotation]	0.890357	1.85
AGAP012806			0.89	1.85
AGAP002613	CPR8	cuticular protein RR-1 family 8 [Source:VB Community Annotation]	0.889643	1.85
AGAP001250		eupolytin [Source:VB Community Annotation]	0.887857	1.85
AGAP006414	Cht8	chitinase [Source:VB Community Annotation]	0.8875	1.85
AGAP004791		high mobility group 20A [Source:VB Community Annotation]	0.887143	1.85
AGAP008891		serine protease snake [Source:VB Community Annotation]	0.883704	1.85
AGAP012544	CASPS14	short caspase 14 [Source:VB Community Annotation]	0.883571	1.84
AGAP010815	TEP1	thioester-containing protein 1 [Source:VB Community Annotation]	0.880714	1.84
AGAP008894	Or65	odorant receptor 65 [Source:VB Community Annotation]	0.878182	1.84
AGAP003375	CPR114	cuticular protein RR-2 family 114 [Source:VB Community Annotation]	0.876071	1.84
AGAP028751			0.875909	1.84
AGAP002367			0.873214	1.83
AGAP004127	Osi4	protein osiris 4 [Source:VB Community Annotation]	0.871765	1.83
AGAP011739			0.871071	1.83
AGAP029126			0.867857	1.82
AGAP005526		cubilin [Source:VB Community Annotation]	0.867857	1.82
AGAP005859			0.866923	1.82
AGAP009858	Gr3	gustatory receptor 3 [Source:VB Community Annotation]	0.866538	1.82
AGAP000885		aminopeptidase N [Source:VB Community Annotation]	0.863929	1.82
AGAP028059			0.862857	1.82
AGAP006568			0.86	1.82
AGAP028537			0.856786	1.81
AGAP006720			0.851852	1.8
AGAP009946	GSTMS3	glutathione transferase microsomal 3 [Source:VB Community Annotation]	0.851071	1.8
AGAP011197			0.849643	1.8
AGAP004954		rhythmically expressed gene 2 protein [Source:VB Community Annotation]	0.847857	1.8
AGAP005499		dehydrogenase/reductase SDR family member 11 precursor [Source:VB Community Annotation]	0.844286	1.8
AGAP004740			0.843478	1.79
AGAP007200	DEF5	defensin anti-microbial peptide [Source:VB Community Annotation]	0.8415	1.79
AGAP010057		nicotinic acetylcholine receptor, beta-2 subunit [Source:VB Community Annotation]	0.841071	1.79
AGAP006001	CPR26	cuticular protein RR-1 family 26 [Source:VB Community Annotation]	0.841071	1.79
AGAP009398	Or15	odorant receptor 15 [Source:VB Community Annotation]	0.840714	1.79
AGAP004084		aprataxin [Source:VB Community Annotation]	0.839286	1.79
AGAP004324		Protein yellow [Source:VB Community Annotation]	0.838571	1.79
AGAP004454			0.835	1.78
AGAP012604			0.833214	1.78
AGAP002909		Control protein HCTL029 [Source:VB Community Annotation]	0.832143	1.78
AGAP006371		amyrel [Source:VB Community Annotation]	0.831786	1.78
AGAP012000		fibrinogen and fibronectin [Source:VB Community Annotation]	0.8275	1.77
AGAP029056			0.8275	1.77
AGAP002551		glucose dehydrogenase (acceptor) [Source:VB Community Annotation]	0.823929	1.77
AGAP011930		F-box and leucine-rich repeat protein 9 [Source:VB Community Annotation]	0.823214	1.77
AGAP002198		glycine N-methyltransferase [Source:VB Community Annotation]	0.821071	1.77
AGAP006010	CPR105	cuticular protein RR-1 family 105 [Source:VB Community Annotation]	0.8205	1.77
AGAP009690		Fatty acyl-CoA reductase (Fragment) [Source:UniProtKB/TrEMBL;Acc:Q7Q1P6]	0.817857	1.76
AGAP002202	CYP325E1	cytochrome P450 [Source:VB Community Annotation]	0.813929	1.76
AGAP011808		ornithine decarboxylase [Source:VB Community Annotation]	0.811786	1.76
AGAP007042	CPR62	cuticular protein RR-1 family 62 [Source:VB Community Annotation]	0.810357	1.75
AGAP003626			0.809643	1.75
AGAP009252			0.809643	1.75
AGAP003258	Gr19	gustatory receptor 19 [Source:VB Community Annotation]	0.809259	1.75
AGAP010812	TEP4	thioester-containing protein 4 [Source:VB Community Annotation]	0.808214	1.75
AGAP001124		Aminomethyltransferase [Source:UniProtKB/TrEMBL;Acc:Q7PWZ1]	0.8075	1.75
AGAP009552		sulfotransferase (Sult) [Source:VB Community Annotation]	0.806429	1.75
AGAP013128	CYP6AA2	cytochrome P450 [Source:VB Community Annotation]	0.802143	1.74
AGAP003010			0.802143	1.74
AGAP009719	Or73	odorant receptor 73 [Source:VB Community Annotation]	0.8012	1.74
AGAP002181			0.801071	1.74
AGAP004576	TWDL12	cuticular protein TWDL family (TWDL12) [Source:VB Community Annotation]	0.800714	1.74
AGAP009769			0.796429	1.74
AGAP003325		NADH dehydrogenase (ubiquinone) 1 alpha subcomplex 4 [Source:VB Community Annotation]	0.796071	1.74
AGAP001119	Gr39	gustatory receptor 39 [Source:VB Community Annotation]	0.795	1.74
AGAP006876	Gr31	gustatory receptor 31 [Source:VB Community Annotation]	0.791429	1.73
AGAP002990			0.79	1.73
AGAP011431			0.79	1.73
AGAP012202		Histone H2B [Source:UniProtKB/Swiss-Prot;Acc:Q27442]	0.78963	1.73
AGAP006261	CPR135	cuticular protein RR-2 family 135 [Source:VB Community Annotation]	0.788929	1.73
AGAP007976		antennae-specific protein [Source:VB Community Annotation]	0.788214	1.73
AGAP008976		hyperpolarization activated cyclic nucleotide-gated potassium channel [Source:VB Community Annotation]	0.787143	1.73
AGAP003249	CLIPB3	CLIP-domain serine protease [Source:VB Community Annotation]	0.783214	1.72
AGAP008545		AMP dependent ligase [Source:VB Community Annotation]	0.781429	1.72
AGAP011531		Selenium-binding protein 2 [Source:VB Community Annotation]	0.779286	1.72
AGAP005519			0.777727	1.71
AGAP002555	CYP325K1	cytochrome P450 [Source:VB Community Annotation]	0.775714	1.71
AGAP012541			0.775	1.71
AGAP003195		fatty acyl-CoA elongase [Source:VB Community Annotation]	0.773929	1.71
AGAP002204	CYP325D1	cytochrome P450 [Source:VB Community Annotation]	0.772143	1.71
AGAP011068		aldose reductase [Source:VB Community Annotation]	0.768571	1.7
AGAP004135		Yellow-e [Source:VB Community Annotation]	0.763929	1.7
AGAP005339	Cht4	chitinase [Source:VB Community Annotation]	0.761786	1.7
AGAP010466			0.761071	1.69
AGAP009009			0.761	1.69
AGAP011518	ABCA4	ATP-binding cassette transporter (ABC transporter) family A member 4 [Source:VB Community Annotation]	0.760714	1.69
AGAP009876	CPR78	cuticular protein RR-1 family 78 [Source:VB Community Annotation]	0.76	1.69
AGAP007414			0.76	1.69
AGAP009410	Or18	odorant receptor 18 [Source:VB Community Annotation]	0.7596	1.69
AGAP005679	IR135	ionotropic receptor IR135 [Source:VB Community Annotation]	0.757692	1.69
AGAP012083		Trafficking protein particle complex 5 [Source:VB Community Annotation]	0.757143	1.69
AGAP012917		ADP-ribosylation factor-like protein 2-binding protein [Source:VB Community Annotation]	0.757083	1.69
AGAP001764		pancreatic triacylglycerol lipase [Source:VB Community Annotation]	0.756667	1.69
AGAP013755			0.755	1.69
AGAP005637		aldehyde oxidase [Source:VB Community Annotation]	0.753214	1.69
AGAP006191	Cht24	chitinase [Source:VB Community Annotation]	0.751429	1.68
AGAP007071			0.7505	1.68
AGAP010766			0.749286	1.68
AGAP012695		RAB5-interacting protein [Source:VB Community Annotation]	0.749286	1.68
AGAP001664	CPR1	cuticular protein RR-2 family 1 [Source:VB Community Annotation]	0.748571	1.68
AGAP010128	CPR100	cuticular protein RR-2 family 100 [Source:VB Community Annotation]	0.7475	1.68
AGAP008867		regucalcin protein [Source:VB Community Annotation]	0.7475	1.68
AGAP003583		L-iditol 2-dehydrogenase [Source:VB Community Annotation]	0.746786	1.68
AGAP011653		membrane dipeptidase [Source:VB Community Annotation]	0.746429	1.68
AGAP002211	CYP325A1	cytochrome P450 [Source:VB Community Annotation]	0.7448	1.68
AGAP002453			0.744231	1.68
AGAP006926	AD28229		0.740357	1.67
AGAP009853	Gr5	gustatory receptor 5 [Source:VB Community Annotation]	0.738947	1.67
AGAP000088	CYP4H19	cytochrome P450 [Source:VB Community Annotation]	0.733929	1.66
AGAP001554			0.733571	1.66
AGAP004534		cathepsin B precursor [Source:VB Community Annotation]	0.730357	1.66
AGAP011530			0.730357	1.66
AGAP004719	CLIPC9	CLIP-domain serine protease [Source:VB Community Annotation]	0.729286	1.66
AGAP003473			0.728571	1.66
AGAP011921			0.726429	1.65
AGAP008782		23.4 kDa salivary protein [Source:VB Community Annotation]	0.725357	1.65
AGAP006874	Gr29	gustatory receptor 29 [Source:VB Community Annotation]	0.725	1.65
AGAP007856		Sugar transporter ERD6-like 10 [Source:VB Community Annotation]	0.723929	1.65
AGAP009640	Or1	odorant receptor 1 [Source:VB Community Annotation]	0.7225	1.65
AGAP003308	CPAP3-C	cuticular protein [Source:VB Community Annotation]	0.721786	1.65
AGAP028582			0.72125	1.65
AGAP000988	CPAP3-A1c	cuticular protein [Source:VB Community Annotation]	0.721071	1.65
AGAP009450			0.718929	1.65
AGAP007059			0.718571	1.65
AGAP007076			0.717857	1.64
AGAP009379		cellular retinaldehyde-binding protein [Source:VB Community Annotation]	0.713214	1.64
AGAP003357		RAG1-activating protein 1-like protein [Source:VB Community Annotation]	0.7125	1.64
AGAP008661			0.709643	1.64
AGAP001206			0.709643	1.64
AGAP012710		Histone H2B [Source:UniProtKB/Swiss-Prot;Acc:Q27442]	0.70963	1.64
AGAP009246	CYP4C27	cytochrome P450 [Source:VB Community Annotation]	0.7075	1.63
AGAP008292	TRYP4	trypsin 4 [Source:VB Community Annotation]	0.706429	1.63
AGAP013127			0.705714	1.63
AGAP003196		elongation of very long chain fatty acids protein 7 [Source:VB Community Annotation]	0.703929	1.63
AGAP003343	CYP6AG1	cytochrome P450 [Source:VB Community Annotation]	0.7025	1.63
AGAP007859		Sugar transporter ERD6-like 6 [Source:VB Community Annotation]	0.701429	1.63
AGAP008331		WD repeat-containing protein 59 [Source:VB Community Annotation]	0.700714	1.63
AGAP028217			0.7	1.62
AGAP009763			0.699643	1.62
AGAP004455	GNBPB1	3-glucan binding protein [Source:VB Community Annotation]	0.698571	1.62
AGAP001812	IR75h.2	ionotropic receptor IR75h.2 [Source:VB Community Annotation]	0.696429	1.62
AGAP013316			0.6964	1.62
AGAP009215	CLIPB18	CLIP-domain serine protease [Source:VB Community Annotation]	0.695714	1.62
AGAP000989	CPAP3-A1a	cuticular protein [Source:VB Community Annotation]	0.692857	1.62
AGAP009159		AMP dependent ligase [Source:VB Community Annotation]	0.691429	1.61
AGAP002126	Or37	odorant receptor 37 [Source:VB Community Annotation]	0.690588	1.61
AGAP011949	CASPS1	short caspase 1 [Source:VB Community Annotation]	0.69	1.61
AGAP006012	CPR32	cuticular protein RR-1 family 32 [Source:VB Community Annotation]	0.689	1.61
AGAP001121	Gr60	gustatory receptor 60 [Source:VB Community Annotation]	0.687273	1.61
AGAP003994			0.686786	1.61
AGAP007177	SPZ5	spaetzle-like cytokine 5 [Source:VB Community Annotation]	0.685185	1.61
AGAP007359			0.685	1.61
AGAP028474			0.682857	1.61
AGAP011812		Elongation of very long chain fatty acids protein (Fragment) [Source:UniProtKB/TrEMBL;Acc:Q7PZA2]	0.682143	1.6
AGAP029108			0.681429	1.6
AGAP002190	OBP39	odorant-binding protein 39 [Source:VB Community Annotation]	0.680769	1.6
AGAP004578		alkaline phosphatase [Source:VB Community Annotation]	0.680476	1.6
AGAP002316			0.679231	1.6
AGAP007077			0.677857	1.6
AGAP008893	CPLCP8	cuticular protein CPLCP8 [Source:VB Community Annotation]	0.672963	1.59
AGAP009397	Or55	odorant receptor 55 [Source:VB Community Annotation]	0.671786	1.59
AGAP012837	mRpL43	39S ribosomal protein L43, mitochondrial [Source:VB Community Annotation]	0.671071	1.59
AGAP028495			0.670357	1.59
AGAP000268			0.670357	1.59
AGAP008450			0.670357	1.59
AGAP009282		Hyphantrin [Source:VB Community Annotation]	0.669286	1.59
AGAP011654		membrane dipeptidase [Source:VB Community Annotation]	0.668929	1.59
AGAP002976			0.668571	1.59
AGAP012384			0.668214	1.59
AGAP001531		sodium-independent sulfate anion transporter [Source:VB Community Annotation]	0.667857	1.59
AGAP029146			0.667143	1.59
AGAP005424			0.666429	1.59
AGAP000696			0.665714	1.59
AGAP004203	Vg	vitellogenin [Source:VB Community Annotation]	0.662857	1.58
AGAP012847		autophagy-related protein 12 [Source:VB Community Annotation]	0.661786	1.58
AGAP004964			0.661786	1.58
AGAP011482			0.6608	1.58
AGAP004134	Osi11	protein osiris 11 [Source:VB Community Annotation]	0.6595	1.58
AGAP001676		actin, cytoplasmic [Source:VB Community Annotation]	0.659286	1.58
AGAP002936			0.657143	1.58
AGAP003314			0.657143	1.58
AGAP004016			0.655357	1.58
AGAP028422			0.653929	1.57
AGAP010176			0.6525	1.57
AGAP013460			0.651786	1.57
AGAP009107			0.650714	1.57
AGAP003636		inositol oxygenase [Source:VB Community Annotation]	0.649643	1.57
AGAP008759	IR41b	ionotropic receptor IR41b [Source:VB Community Annotation]	0.649643	1.57
AGAP008213	CYP6M3	cytochrome P450 [Source:VB Community Annotation]	0.648571	1.57
AGAP009089			0.648214	1.57
AGAP005373	COEBE1C	carboxylesterase beta esterase [Source:VB Community Annotation]	0.648214	1.57
AGAP006214			0.646786	1.57
AGAP009874	CPR76	cuticular protein RR-1 family 76 [Source:VB Community Annotation]	0.646429	1.57
AGAP006002	CPR137	cuticular protein RR-1 family 137 [Source:VB Community Annotation]	0.645714	1.56
AGAP013350		alpha-tocopherol transfer protein-like [Source:VB Community Annotation]	0.645417	1.56
AGAP009791	Nep1	neprilysin, neutral endopeptidase 1 [Source:VB Community Annotation]	0.645	1.56
AGAP013224	CYP4H26	cytochrome P450 [Source:VB Community Annotation]	0.643571	1.56
AGAP010783			0.643462	1.56
AGAP008808			0.642857	1.56
AGAP003642	SP8898		0.642105	1.56
AGAP006596			0.641429	1.56
AGAP028679			0.640714	1.56
AGAP009696	CYP325C3	cytochrome P450 [Source:VB Community Annotation]	0.64	1.56
AGAP004012		katanin p60 ATPase-containing subunit [Source:VB Community Annotation]	0.639286	1.56
AGAP002270	CLIPB7	CLIP-domain serine protease [Source:VB Community Annotation]	0.638929	1.56
AGAP006385			0.638571	1.56
AGAP028084			0.638571	1.56
AGAP028546			0.6375	1.56
AGAP003627			0.634643	1.55
AGAP001202		organic cation transporter [Source:VB Community Annotation]	0.634643	1.55
AGAP007487			0.632593	1.55
AGAP010326	AQP3	aquaporin [Source:VB Community Annotation]	0.631786	1.55
AGAP009609		homogentisate 1,2-dioxygenase [Source:VB Community Annotation]	0.629643	1.55
AGAP003581		D-xylulose reductase A [Source:VB Community Annotation]	0.628214	1.55
AGAP004647			0.6275	1.54
AGAP008933			0.626786	1.54
AGAP005463			0.625714	1.54
AGAP007289	OBP46	odorant-binding protein 46 [Source:VB Community Annotation]	0.624286	1.54
AGAP029183			0.623529	1.54
AGAP004690	CPF3	cuticular protein 3 from fifty-one aa family [Source:VB Community Annotation]	0.623214	1.54
AGAP008380			0.621786	1.54
AGAP008682	CYP307B1	cytochrome P450 [Source:VB Community Annotation]	0.621071	1.54
AGAP000877	CYP4G17	cytochrome P450 [Source:VB Community Annotation]	0.62	1.54
AGAP003358		Sugar transporter SWEET [Source:UniProtKB/TrEMBL;Acc:A0NDW1]	0.619643	1.54
AGAP006177			0.619286	1.54
AGAP004784		fatty acyl-CoA reductase 2 [Source:VB Community Annotation]	0.619286	1.54
AGAP010682			0.618571	1.54
AGAP006242			0.6168	1.53
AGAP003065	CYP11179	cytochrome P450 [Source:VB Community Annotation]	0.615	1.53
AGAP002868	CYP6P1	cytochrome P450 [Source:VB Community Annotation]	0.613929	1.53
AGAP008463	CPLCG19	cuticular protein CPLCG family (CPLCG19) [Source:VB Community Annotation]	0.613333	1.53
AGAP012386			0.611786	1.53
AGAP006223		glucosyl/glucuronosyl transferases [Source:VB Community Annotation]	0.611786	1.53
AGAP000344	CPR127	cuticular protein RR-1 family 127 [Source:VB Community Annotation]	0.608929	1.53
AGAP029114			0.607857	1.52
AGAP011912			0.607857	1.52
AGAP008139			0.607826	1.52
AGAP008402			0.6075	1.52
AGAP001344			0.605714	1.52
AGAP004282			0.605385	1.52
AGAP002937			0.605	1.52
AGAP013155		Protease m1 zinc metalloprotease [Source:VB Community Annotation]	0.604643	1.52
AGAP008440		urate oxidase [Source:VB Community Annotation]	0.604286	1.52
AGAP012970		Cysteine-rich venom protein [Source:VB Community Annotation]	0.602308	1.52
AGAP009251			0.6	1.52
AGAP000819		nuclear receptor subfamily 2 group E member (Tailless) [Source:VB Community Annotation]	0.598235	1.51
AGAP009395	Or17	odorant receptor 17 [Source:VB Community Annotation]	0.597143	1.51
AGAP010129			0.596429	1.51
AGAP010962			0.595714	1.51
AGAP006435			0.594286	1.51
AGAP000193	CYP4C37	cytochrome P450 [Source:VB Community Annotation]	0.5916	1.51
AGAP006225		aldehyde oxidase [Source:VB Community Annotation]	0.590357	1.51
AGAP004741		serine proteinase [Source:VB Community Annotation]	0.59	1.51
AGAP006019		maltase [Source:VB Community Annotation]	0.588214	1.5
AGAP006877	Gr32	gustatory receptor 32 [Source:VB Community Annotation]	0.5875	1.5
AGAP010548			0.586786	1.5
AGAP002557		glucose dehydrogenase (acceptor) [Source:VB Community Annotation]	0.586786	1.5
AGAP012788		cytosolic Fe-S cluster assembly factor NUBP2 homolog [Source:VB Community Annotation]	0.586364	1.5
AGAP007074			0.585556	1.5
AGAP010846			0.5852	1.5
AGAP011542			0.584	1.5
AGAP028553			0.583214	1.5
AGAP004183			0.582941	1.5
AGAP008253			0.582857	1.5
AGAP011540		dynein intermediate chain 2, axonemal [Source:VB Community Annotation]	0.582143	1.5
AGAP005146			0.581852	1.5
AGAP011278	GALE4	galectin 4 [Source:VB Community Annotation]	0.581429	1.5
AGAP008219	CYP6Z1	cytochrome P450 [Source:VB Community Annotation]	0.581071	1.5
AGAP009856	Gr8	gustatory receptor 8 [Source:VB Community Annotation]	0.580714	1.5
AGAP007007			0.580357	1.5
AGAP001355			0.580357	1.5
AGAP003487		Mesenchymal stem cell protein DSCD75 [Source:VB Community Annotation]	0.579286	1.49
AGAP005959		Yellow-g2 [Source:VB Community Annotation]	0.578571	1.49
AGAP011718		lysosomal acid lipase [Source:VB Community Annotation]	0.577407	1.49
AGAP003253	Gr15	gustatory receptor 15 [Source:VB Community Annotation]	0.576786	1.49
AGAP011985		twist [Source:VB Community Annotation]	0.576071	1.49
AGAP028453			0.576071	1.49
AGAP005459	CPR16	cuticular protein RR-1 family 16 [Source:VB Community Annotation]	0.576071	1.49
AGAP000279	OBP8	odorant-binding protein 8 [Source:VB Community Annotation]	0.575926	1.49
AGAP009945		dihydrodiol dehydrogenase / D-xylose 1-dehydrogenase (NADP) [Source:VB Community Annotation]	0.575	1.49
AGAP000046			0.575	1.49
AGAP028581			0.575	1.49
AGAP003584		L-iditol 2-dehydrogenase [Source:VB Community Annotation]	0.573571	1.49
AGAP000051	HPX5	heme peroxidase 5 [Source:VB Community Annotation]	0.573571	1.49
AGAP002744			0.5725	1.49
AGAP012131			0.571852	1.49
AGAP003483			0.571429	1.49
AGAP008290	TRYP6	trypsin 6 [Source:VB Community Annotation]	0.570357	1.48
AGAP000191			0.57	1.48
AGAP008350	DBLOX	Double Oxidase: Two Peroxidase domains. [Source:VB Community Annotation]	0.568571	1.48
AGAP006836	CPR101	cuticular protein RR-1 family 101 [Source:VB Community Annotation]	0.5672	1.48
AGAP001356	ACE1	Acetylcholinesterase [Source:UniProtKB/Swiss-Prot;Acc:Q869C3]	0.567143	1.48
AGAP005372	COEBE3C	carboxylesterase beta esterase [Source:VB Community Annotation]	0.567143	1.48
AGAP010764		Metalloendopeptidase [Source:UniProtKB/TrEMBL;Acc:Q7Q209]	0.566071	1.48
AGAP008141		argininosuccinate lyase [Source:VB Community Annotation]	0.566071	1.48
AGAP002588			0.563214	1.48
AGAP009728		ficolin [Source:VB Community Annotation]	0.5625	1.48
AGAP012967		ADP-ribosylation factor-like protein 2-binding protein [Source:VB Community Annotation]	0.561154	1.48
AGAP028742			0.561071	1.48
AGAP001137	Gr59	gustatory receptor 59 [Source:VB Community Annotation]	0.560714	1.47
AGAP006828	CPR60	cuticular protein RR-1 family 60 [Source:VB Community Annotation]	0.560714	1.47
AGAP009974	AAPP	anopheline antiplatelet protein [Source:VB Community Annotation]	0.559286	1.47
AGAP028413			0.558929	1.47
AGAP000382	CPF4	cuticular protein 4 from fifty-one aa family [Source:VB Community Annotation]	0.558571	1.47
AGAP011029	CYP6AF2	cytochrome P450 [Source:VB Community Annotation]	0.558571	1.47
AGAP013089			0.558214	1.47
AGAP013270			0.557143	1.47
AGAP002559		alpha-tocopherol transfer protein-like protein [Source:VB Community Annotation]	0.556071	1.47
AGAP007782			0.555357	1.47
AGAP007990		glucosyl/glucuronosyl transferases [Source:VB Community Annotation]	0.554286	1.47
AGAP009049	Cht16	chitinase [Source:VB Community Annotation]	0.553929	1.47
AGAP001748		chitin synthase [Source:VB Community Annotation]	0.553214	1.47
AGAP028554			0.552857	1.47
AGAP028092			0.552857	1.47
AGAP013109			0.5525	1.47
AGAP012296	CYP9J5	cytochrome P450 [Source:VB Community Annotation]	0.5525	1.47
AGAP009855	Gr7	gustatory receptor 7 [Source:VB Community Annotation]	0.551923	1.47
AGAP013533			0.551786	1.47
AGAP009828			0.547143	1.46
AGAP006651		peroxisomal 3,2-trans-enoyl-CoA isomerase [Source:VB Community Annotation]	0.547143	1.46
AGAP001863			0.545714	1.46
AGAP009789			0.545357	1.46
AGAP013298			0.544762	1.46
AGAP005804			0.543571	1.46
AGAP013435			0.543214	1.46
AGAP009491		F-type H+-transporting ATPase subunit g [Source:VB Community Annotation]	0.543214	1.46
AGAP004367			0.542143	1.46
AGAP003245	CLIPA19	CLIP-domain serine protease [Source:VB Community Annotation]	0.541071	1.46
AGAP007756	Gr46	gustatory receptor 46 [Source:VB Community Annotation]	0.54	1.45
AGAP004599		defense protein 3 [Source:VB Community Annotation]	0.539286	1.45
AGAP029151			0.538929	1.45
AGAP013084			0.537857	1.45
AGAP012444			0.5375	1.45
AGAP009871	CPR75	cuticular protein RR-1 family 75 [Source:VB Community Annotation]	0.5375	1.45
AGAP028434			0.537143	1.45
AGAP013711			0.535455	1.45
AGAP013737			0.532857	1.45
AGAP003554			0.532143	1.45
AGAP011979	Or60	odorant receptor 60 [Source:VB Community Annotation]	0.5312	1.45
AGAP001984			0.53037	1.44
AGAP002043			0.530357	1.44
AGAP013066			0.528571	1.44
AGAP010013			0.528571	1.44
AGAP004200		alpha-tocopherol transfer protein-like [Source:VB Community Annotation]	0.528148	1.44
AGAP004498		Sulfotransferase (Sult) [Source:VB Community Annotation]	0.527143	1.44
AGAP002143			0.526429	1.44
AGAP003260	Gr21	gustatory receptor 21 [Source:VB Community Annotation]	0.524286	1.44
AGAP010350			0.523571	1.44
AGAP003197		fatty acyl-CoA elongase [Source:VB Community Annotation]	0.522143	1.44
AGAP009191	GSTE6	glutathione S-transferase epsilon class 6 [Source:VB Community Annotation]	0.521786	1.44
AGAP012634		alkaline phosphatase [Source:VB Community Annotation]	0.5215	1.44
AGAP003275		solute carrier family 12 (sodium/potassium/chloride transporter), member 2 [Source:VB Community Annotation]	0.521429	1.44
AGAP005611			0.521071	1.44
AGAP028189			0.520357	1.43
AGAP009192	GSTE5	glutathione S-transferase epsilon class 5 [Source:VB Community Annotation]	0.518929	1.43
AGAP028055			0.518214	1.43
AGAP002977			0.517143	1.43
AGAP013746			0.516923	1.43
AGAP004529			0.516071	1.43
AGAP006489			0.515714	1.43
AGAP010123	CPR131	cuticular protein RR-2 family 131 [Source:VB Community Annotation]	0.515	1.43
AGAP007374		glucuronosyltransferase [Source:VB Community Annotation]	0.514286	1.43
AGAP011852		Short-chain dehydrogenease/reductase [Source:VB Community Annotation]	0.514286	1.43
AGAP013511	CYP6AG2	cytochrome P450 [Source:VB Community Annotation]	0.514286	1.43
AGAP003515	NIT8537		0.512143	1.43
AGAP001125	Gr58	gustatory receptor 58 [Source:VB Community Annotation]	0.5112	1.43
AGAP000556		selenoprotein W-related protein [Source:VB Community Annotation]	0.511071	1.43
AGAP004876	Cht13	chitinase [Source:VB Community Annotation]	0.510357	1.42
AGAP004832			0.508929	1.42
AGAP005167		short chain dehydrogenase/3-oxoacyl-(acyl-carrier protein) reductase [Source:VB Community Annotation]	0.507857	1.42
AGAP006507	SG3	salivary gland protein 3 [Source:VB Community Annotation]	0.505357	1.42
AGAP013332			0.505185	1.42
AGAP007779			0.504286	1.42
AGAP004935			0.503929	1.42
AGAP007677			0.503571	1.42
AGAP002975			0.5025	1.42
AGAP005399			0.502143	1.42
AGAP009056			0.501786	1.42
AGAP011871		E3 ubiquitin-protein ligase [Source:UniProtKB/TrEMBL;Acc:A0A1S4H8V4]	0.5	1.41
AGAP005613			0.498	1.41
AGAP004354	Or26	odorant receptor 26 [Source:VB Community Annotation]	0.497143	1.41
AGAP012465			0.497143	1.41
AGAP005717	LYSC6	C-type lysozyme (multi-lysozyme domain protein) [Source:VB Community Annotation]	0.496786	1.41
AGAP003385	CPR123	cuticular protein RR-2 family 123 [Source:VB Community Annotation]	0.496786	1.41
AGAP003573			0.496429	1.41
AGAP007857			0.495357	1.41
AGAP012453		hexosaminidase [Source:VB Community Annotation]	0.492143	1.41
AGAP009877	CPR79	cuticular protein RR-1 family 79 [Source:VB Community Annotation]	0.492143	1.41
AGAP012728			0.4915	1.41
AGAP003296		LETM1 and EF-hand domain-containing protein 1, mitochondrial precursor [Source:VB Community Annotation]	0.491429	1.41
AGAP001717			0.491071	1.41
AGAP000734			0.491071	1.41
AGAP011307			0.488929	1.4
AGAP009480			0.486786	1.4
AGAP002195	CYP325F2	cytochrome P450 [Source:VB Community Annotation]	0.486786	1.4
AGAP001433	CLIPD3	CLIP-domain serine protease [Source:VB Community Annotation]	0.486786	1.4
AGAP005169			0.486429	1.4
AGAP006283	CPR70	cuticular protein RR-2 family 70 [Source:VB Community Annotation]	0.486071	1.4
AGAP003471	Osi20	protein osiris 20 [Source:VB Community Annotation]	0.486	1.4
AGAP008628			0.484286	1.4
AGAP009526			0.483571	1.4
AGAP028015			0.483571	1.4
AGAP004261	CRY2	cryptochrome 2 [Source:VB Community Annotation]	0.483571	1.4
AGAP012950			0.483214	1.4
AGAP028094			0.482143	1.4
AGAP009704	Or68	odorant receptor 68 [Source:VB Community Annotation]	0.480714	1.4
AGAP013056		salivary secreted peptide of the 13 kDa family [Source:VB Community Annotation]	0.48	1.39
AGAP007338		sodium/potassium/calcium exchanger 6 [Source:VB Community Annotation]	0.48	1.39
AGAP005996	CPR21	cuticular protein RR-1 family 21 [Source:VB Community Annotation]	0.479286	1.39
AGAP004128	Osi8	protein osiris 8 [Source:VB Community Annotation]	0.479286	1.39
AGAP008020	CYP12F2	cytochrome P450 [Source:VB Community Annotation]	0.478929	1.39
AGAP006709	CHYM1	Chymotrypsin-1 [Source:UniProtKB/Swiss-Prot;Acc:Q27289]	0.477857	1.39
AGAP011053			0.477857	1.39
AGAP008649		Enterokinase light chain [Source:VB Community Annotation]	0.4775	1.39
AGAP009790	CPAP3-B	cuticular protein [Source:VB Community Annotation]	0.476071	1.39
AGAP000621		carboxypeptidase A1 [Source:VB Community Annotation]	0.475357	1.39
AGAP011879			0.474286	1.39
AGAP009733		wingless-type MMTV integration site family, member 6 [Source:VB Community Annotation]	0.473929	1.39
AGAP007269			0.471786	1.39
AGAP001687			0.471429	1.39
AGAP028213			0.47087	1.39
AGAP009437		Kraken [Source:VB Community Annotation]	0.470714	1.39
AGAP010195	Gr33	gustatory receptor 33 [Source:VB Community Annotation]	0.470714	1.39
AGAP004551		gamma-interferon-inducible lysosomal thiol reductase [Source:VB Community Annotation]	0.470357	1.39
AGAP007264		elongation of very long chain fatty acids protein 4 [Source:VB Community Annotation]	0.469643	1.38
AGAP006009	CPR30	cuticular protein RR-1 family 30 [Source:VB Community Annotation]	0.469643	1.38
AGAP028052			0.469565	1.38
AGAP001241		eupolytin [Source:VB Community Annotation]	0.468571	1.38
AGAP000538	TWDL9	cuticular protein TWDL family (TWDL9) [Source:VB Community Annotation]	0.468462	1.38
AGAP008114	Or22	odorant receptor 22 [Source:VB Community Annotation]	0.468148	1.38
AGAP013184	CLIPB36	CLIP-domain serine protease [Source:VB Community Annotation]	0.4675	1.38
AGAP001822			0.466429	1.38
AGAP008388			0.465357	1.38
AGAP002137			0.464643	1.38
AGAP004549		Protein yellow [Source:VB Community Annotation]	0.464643	1.38
AGAP009266		low molecular weight phosphotyrosine protein phosphatase [Source:VB Community Annotation]	0.464643	1.38
AGAP009390	Or53	odorant receptor 53 [Source:VB Community Annotation]	0.46375	1.38
AGAP010359		Pairberry [Source:VB Community Annotation]	0.4625	1.38
AGAP010706			0.4625	1.38
AGAP003257	GSTU2	glutathione S-transferase unclassified 2 [Source:VB Community Annotation]	0.4625	1.38
AGAP001346			0.462143	1.38
AGAP008359		sodium-coupled monocarboxylate transporter 1 [Source:VB Community Annotation]	0.461786	1.38
AGAP004665	CYP306A1	cytochrome P450 [Source:VB Community Annotation]	0.461429	1.38
AGAP004643	SCRB6	Class B Scavenger Receptor (CD36 domain). [Source:VB Community Annotation]	0.461071	1.38
AGAP010531		fibrinogen-related protein 7 [Source:VB Community Annotation]	0.460357	1.38
AGAP012319	OBP24	odorant-binding protein 18 [Source:VB Community Annotation]	0.458214	1.37
AGAP011992		lysosomal acid lipase [Source:VB Community Annotation]	0.458214	1.37
AGAP004517		huckebein [Source:VB Community Annotation]	0.457333	1.37
AGAP000437			0.456316	1.37
AGAP007760			0.455357	1.37
AGAP010968	CLIPA9	CLIP-domain serine protease [Source:VB Community Annotation]	0.455357	1.37
AGAP000366			0.455357	1.37
AGAP013486			0.455	1.37
AGAP002210	CYP325B1	cytochrome P450 [Source:VB Community Annotation]	0.454815	1.37
AGAP009011			0.454286	1.37
AGAP007250			0.454286	1.37
AGAP009878	CPR80	cuticular protein RR-1 family 80 [Source:VB Community Annotation]	0.454286	1.37
AGAP008284	D7r1	D7 short form salivary protein [Source:VB Community Annotation]	0.453214	1.37
AGAP005346			0.452857	1.37
AGAP008206	CYP6N2	cytochrome P450 [Source:VB Community Annotation]	0.4525	1.37
AGAP010799			0.452143	1.37
AGAP008671			0.451786	1.37
AGAP003300		solute carrier family 39 (zinc transporter) [Source:VB Community Annotation]	0.451071	1.37
AGAP008138			0.450714	1.37
AGAP006869		eupolytin [Source:VB Community Annotation]	0.45037	1.37
AGAP009730		myosin III [Source:VB Community Annotation]	0.450357	1.37
AGAP007711			0.449643	1.37
AGAP002835		alpha-tocopherol transfer protein-like protein [Source:VB Community Annotation]	0.448571	1.36
AGAP003701		zinc finger protein 593 homolog [Source:VB Community Annotation]	0.447857	1.36
AGAP003466	Osi15	protein osiris 15 [Source:VB Community Annotation]	0.446818	1.36
AGAP011513		phospholipase b, plb1 [Source:VB Community Annotation]	0.445714	1.36
AGAP009705	Or69	odorant receptor 69 [Source:VB Community Annotation]	0.445714	1.36
AGAP013426			0.445357	1.36
AGAP005838			0.445	1.36
AGAP011939			0.444286	1.36
AGAP000744			0.443214	1.36
AGAP005634	Cht2	chitinase [Source:VB Community Annotation]	0.442857	1.36
AGAP011937			0.442143	1.36
AGAP008513			0.442083	1.36
AGAP002856			0.441786	1.36
AGAP007700		N-acetylneuraminate lyase [Source:VB Community Annotation]	0.441786	1.36
AGAP004722			0.440714	1.36
AGAP005435		Iodotyrosine dehalogenase [Source:VB Community Annotation]	0.439643	1.36
AGAP000166			0.438929	1.36
AGAP000198	Cht5-5	chitinase [Source:VB Community Annotation]	0.438571	1.36
AGAP013114			0.438077	1.35
AGAP007040	CPR61	cuticular protein RR-1 family 61 [Source:VB Community Annotation]	0.437857	1.35
AGAP006572		ubiquinone biosynthesis protein COQ7 homolog [Source:VB Community Annotation]	0.4375	1.35
AGAP011441		dynein heavy chain [Source:VB Community Annotation]	0.436786	1.35
AGAP006227		alpha esterase [Source:VB Community Annotation]	0.436786	1.35
AGAP008209	CYP6M1	cytochrome P450 [Source:VB Community Annotation]	0.436071	1.35
AGAP005750		glucosyl/glucuronosyl transferases [Source:VB Community Annotation]	0.435714	1.35
AGAP006506	SG2	salivary gland protein 2 [Source:VB Community Annotation]	0.435	1.35
AGAP011215		acyl-coenzyme A oxidase [Source:VB Community Annotation]	0.434643	1.35
AGAP007841		F-type H+-transporting ATPase subunit delta [Source:VB Community Annotation]	0.434643	1.35
AGAP006498			0.434286	1.35
AGAP005890			0.433571	1.35
AGAP012001			0.432857	1.35
AGAP008835	CLIPC1	CLIP-domain serine protease [Source:VB Community Annotation]	0.4325	1.35
AGAP011312			0.432143	1.35
AGAP004904	CAT1	Catalase [Source:UniProtKB/TrEMBL;Acc:A3E7Z8]	0.431429	1.35
AGAP006368	Obp69	odorant-bnding protein 69 [Source:VB Community Annotation]	0.431429	1.35
AGAP000278	OBP9	odorant-binding protein 9 [Source:VB Community Annotation]	0.431071	1.35
AGAP012857		MutT domain protein-like protein [Source:VB Community Annotation]	0.431071	1.35
AGAP007800		Hyperpolarization activated cyclic nucleotide-gated potassium channel [Source:VB Community Annotation]	0.431071	1.35
AGAP000184		malate dehydrogenase (oxaloacetate-decarboxylating)(NADP+) [Source:VB Community Annotation]	0.430714	1.35
AGAP000604			0.429286	1.35
AGAP011433			0.428929	1.35
AGAP005456	CPR15	cuticular protein RR-1 family 15 [Source:VB Community Annotation]	0.428929	1.35
AGAP028028			0.428571	1.35
AGAP004161		myofilin variant C [Source:VB Community Annotation]	0.427857	1.35
AGAP001198		chymotrypsin [Source:VB Community Annotation]	0.4275	1.34
AGAP013197			0.426071	1.34
AGAP010405		transcription factor MAFF/G/K [Source:VB Community Annotation]	0.426071	1.34
AGAP004046		Mpv17-like protein [Source:VB Community Annotation]	0.425	1.34
AGAP000790			0.424643	1.34
AGAP004163	GSTD7	glutathione S-transferase delta class 7 [Source:VB Community Annotation]	0.422857	1.34
AGAP001983			0.4225	1.34
AGAP006488			0.422143	1.34
AGAP012713		Gustatory receptor [Source:UniProtKB/TrEMBL;Acc:Q7PU09]	0.422	1.34
AGAP006167	Or6	odorant receptor 6 [Source:VB Community Annotation]	0.421786	1.34
AGAP000274			0.420357	1.34
AGAP005975		chondroitin proteoglycan-2 [Source:VB Community Annotation]	0.42	1.34
AGAP007783			0.419286	1.34
AGAP000356			0.418929	1.34
AGAP009408	Or14	odorant receptor 14 [Source:VB Community Annotation]	0.417826	1.34
AGAP003050		stearoyl-CoA desaturase (delta-9 desaturase) [Source:VB Community Annotation]	0.4175	1.34
AGAP005620	ATT	attacin anti-microbial peptide [Source:VB Community Annotation]	0.4175	1.34
AGAP028014			0.417143	1.34
AGAP011480			0.417143	1.34
AGAP009241	CYP4C36	cytochrome P450 [Source:VB Community Annotation]	0.416786	1.33
AGAP006838	CPR68	cuticular protein RR-1 family 68 [Source:VB Community Annotation]	0.416071	1.33
AGAP006425		cyanogenic beta-glucosidase [Source:VB Community Annotation]	0.414643	1.33
AGAP010734	HPX1	heme peroxidase 1 [Source:VB Community Annotation]	0.413929	1.33
AGAP008562			0.413571	1.33
AGAP003747			0.413125	1.33
AGAP013160			0.412941	1.33
AGAP007878			0.412857	1.33
AGAP010140		hydrolases of HD superfamily [Source:VB Community Annotation]	0.4125	1.33
AGAP000685			0.411071	1.33
AGAP001797		Tropomyosin 1 [Source:VB Community Annotation]	0.411071	1.33
AGAP003795			0.410357	1.33
AGAP004598		Phosphoserine aminotransferase [Source:UniProtKB/TrEMBL;Acc:Q5TRW7]	0.41	1.33
AGAP000691			0.409643	1.33
AGAP008207	CYP6Y2	cytochrome P450 [Source:VB Community Annotation]	0.408214	1.33
AGAP003420	Osi22	protein osiris 22 [Source:VB Community Annotation]	0.407857	1.33
AGAP004350		Synaptic vesicle protein [Source:VB Community Annotation]	0.406786	1.33
AGAP010390	COE12O	carboxylesterase [Source:VB Community Annotation]	0.406429	1.33
AGAP001098		DAMOX [Source:VB Community Annotation]	0.406071	1.33
AGAP003317			0.405714	1.32
AGAP006343	PGRPS2	peptidoglycan recognition protein (short) [Source:VB Community Annotation]	0.405	1.32
AGAP011512		phospholipase b, plb1 [Source:VB Community Annotation]	0.405	1.32
AGAP000416		hydroxyacylglutathione hydrolase [Source:VB Community Annotation]	0.403929	1.32
AGAP002407	mRpS18A	28S ribosomal protein S18A, mitochondrial [Source:VB Community Annotation]	0.402857	1.32
AGAP006716	Gr27	gustatory receptor 27 [Source:VB Community Annotation]	0.402143	1.32
AGAP028696			0.401786	1.32
AGAP009703		ubiquitin-conjugating enzyme E2 variant [Source:VB Community Annotation]	0.401429	1.32
AGAP009090		Dopa decarboxylase [Source:VB Community Annotation]	0.401071	1.32
AGAP011915	Gr35	gustatory receptor 35 [Source:VB Community Annotation]	0.400769	1.32
AGAP007285		alpha-L-fucosidase [Source:VB Community Annotation]	0.400714	1.32
AGAP004355	Or27	odorant receptor 27 [Source:VB Community Annotation]	0.4	1.32
AGAP003975		heme oxygenase [Source:VB Community Annotation]	0.399643	1.32
AGAP008880			0.398929	1.32
AGAP008511	IR21a	ionotropic receptor IR21a [Source:VB Community Annotation]	0.398571	1.32
AGAP011820			0.398214	1.32
AGAP000603			0.398214	1.32
AGAP003310	Or66	odorant receptor 66 [Source:VB Community Annotation]	0.397778	1.32
AGAP000618		succinate dehydrogenase (ubiquinone) membrane anchor subunit [Source:VB Community Annotation]	0.397143	1.32
AGAP002196	CYP325G1	cytochrome P450 [Source:VB Community Annotation]	0.397143	1.32
AGAP002815	CLIPA15	CLIP-domain serine protease [Source:VB Community Annotation]	0.396786	1.32
AGAP010385			0.396786	1.32
AGAP009479			0.396071	1.32
AGAP001981			0.395714	1.32
AGAP011222			0.395714	1.32
AGAP002542	LRIM20	leucine-rich immune protein (Coil-less) [Source:VB Community Annotation]	0.394286	1.31
AGAP011923			0.394286	1.31
AGAP009875	CPR77	cuticular protein RR-1 family 77 [Source:VB Community Annotation]	0.393571	1.31
AGAP009265		ectonucleoside triphosphate diphosphohydrolase 5/6 [Source:VB Community Annotation]	0.393571	1.31
AGAP012649		glucose dehydrogenase (acceptor) [Source:VB Community Annotation]	0.392857	1.31
AGAP003499			0.392857	1.31
AGAP006610		glutaminyl-peptide cyclotransferase precursor [Source:VB Community Annotation]	0.391786	1.31
AGAP005621		NADH dehydrogenase (ubiquinone) 1 alpha subcomplex 5 [Source:VB Community Annotation]	0.391786	1.31
AGAP007676			0.391786	1.31
AGAP012199		Histone H2B [Source:UniProtKB/Swiss-Prot;Acc:Q27442]	0.391481	1.31
AGAP004845		scavenger receptor class B member [Source:VB Community Annotation]	0.390357	1.31
AGAP012344			0.390357	1.31
AGAP004124	Osi24	protein osiris 24 [Source:VB Community Annotation]	0.39	1.31
AGAP002993			0.39	1.31
AGAP011945			0.39	1.31
AGAP009617		fatty-acid amide hydrolase 2 [Source:VB Community Annotation]	0.389286	1.31
AGAP003145			0.389286	1.31
AGAP010344		solute carrier family 26, other [Source:VB Community Annotation]	0.388929	1.31
AGAP001952		cytosol aminopeptidase [Source:VB Community Annotation]	0.388571	1.31
AGAP001170	Gr48	gustatory receptor 48 [Source:VB Community Annotation]	0.388571	1.31
AGAP012459		charged multivesicular body protein 7 [Source:VB Community Annotation]	0.388571	1.31
AGAP008391			0.388214	1.31
AGAP011693	CASPL1	long caspase (CASPL1) [Source:VB Community Annotation]	0.388214	1.31
AGAP006422		cyanogenic beta-glucosidase [Source:VB Community Annotation]	0.388214	1.31
AGAP013358			0.388214	1.31
AGAP000680			0.387857	1.31
AGAP000115	GPRNPY4	putative neuropeptide Y receptor 4 [Source:VB Community Annotation]	0.386429	1.31
AGAP000338		phosphomevalonate kinase [Source:VB Community Annotation]	0.385714	1.31
AGAP001101	COEBE2O	carboxylesterase [Source:VB Community Annotation]	0.385714	1.31
AGAP011950	CASPS2	short caspase 2 [Source:VB Community Annotation]	0.385357	1.31
AGAP011117	LRIM19	leucine-rich immune protein (Coil-less) [Source:VB Community Annotation]	0.384643	1.31
AGAP006193			0.383929	1.3
AGAP009198			0.383929	1.3
AGAP002361			0.383929	1.3
AGAP009718	Or72	odorant receptor 72 [Source:VB Community Annotation]	0.3828	1.3
AGAP010941			0.382143	1.3
AGAP003848		acyl-CoA thioesterase 9.1 [Source:VB Community Annotation]	0.381429	1.3
AGAP006268			0.381071	1.3
AGAP013481			0.380714	1.3
AGAP004126	Osi3	protein osiris 3 [Source:VB Community Annotation]	0.380455	1.3
AGAP002885			0.380357	1.3
AGAP003490		alanine-glyoxylate aminotransferase [Source:VB Community Annotation]	0.379643	1.3
AGAP010415			0.379643	1.3
AGAP000137		solute carrier family 45, member 1/2/4 [Source:VB Community Annotation]	0.378571	1.3
AGAP000705		protein DJ-1 [Source:VB Community Annotation]	0.378571	1.3
AGAP008193		nidogen (entactin) [Source:VB Community Annotation]	0.378571	1.3
AGAP009541		glucose dehydrogenase (acceptor) [Source:VB Community Annotation]	0.378421	1.3
AGAP005956		FGGY-family pentulose kinase [Source:VB Community Annotation]	0.378214	1.3
AGAP008169			0.377917	1.3
AGAP007564			0.377143	1.3
AGAP006187		Protein G12 [Source:UniProtKB/Swiss-Prot;Acc:Q17040]	0.377143	1.3
AGAP013494			0.376522	1.3
AGAP006215	GPRMTH1	methuselah receptor 1 [Source:VB Community Annotation]	0.375357	1.3
AGAP001116		D-amino-acid oxidase [Source:VB Community Annotation]	0.375357	1.3
AGAP012081		F-type H+-transporting ATPase subunit beta [Source:VB Community Annotation]	0.375357	1.3
AGAP008012			0.375	1.3
AGAP008931		inorganic phosphate cotransporter [Source:VB Community Annotation]	0.373929	1.3
AGAP000165	GSTMS1	glutathione transferase microsomal 1 [Source:VB Community Annotation]	0.373571	1.3
AGAP001052		ubiquitin carboxyl-terminal hydrolase 2/21 [Source:VB Community Annotation]	0.373571	1.3
AGAP000327		tyrosine aminotransferase [Source:VB Community Annotation]	0.373214	1.3
AGAP009917			0.372857	1.29
AGAP028117			0.371786	1.29
AGAP007349			0.371429	1.29
AGAP028105			0.370357	1.29
AGAP010580			0.370357	1.29
AGAP006729		Ester hydrolase C11orf54 [Source:VB Community Annotation]	0.370357	1.29
AGAP005887			0.37	1.29
AGAP012464		natural resistance-associated macrophage protein [Source:VB Community Annotation]	0.369643	1.29
AGAP003211			0.368214	1.29
AGAP011025		dsRNase [Source:VB Community Annotation]	0.367143	1.29
AGAP004077			0.367143	1.29
AGAP000476		Xaa-Pro aminopeptidase [Source:VB Community Annotation]	0.366429	1.29
AGAP010940			0.366429	1.29
AGAP007034	LRIM11	leucine-rich immune protein (Short) [Source:VB Community Annotation]	0.364643	1.29
AGAP000249		mannosyl-glycoprotein endo-beta-N-acetylglucosaminidase [Source:VB Community Annotation]	0.364643	1.29
AGAP006708		Ninjurin a [Source:VB Community Annotation]	0.363571	1.29
AGAP028120			0.362857	1.29
AGAP011047		dsRNase [Source:VB Community Annotation]	0.362143	1.29
AGAP009994			0.361579	1.28
AGAP010507	Or24	odorant receptor 24 [Source:VB Community Annotation]	0.361429	1.28
AGAP003610			0.361429	1.28
AGAP012517			0.361071	1.28
AGAP009551		sulfotransferase (Sult) [Source:VB Community Annotation]	0.361071	1.28
AGAP028198			0.36	1.28
AGAP011356			0.36	1.28
AGAP007416			0.359286	1.28
AGAP008183	CLIPD2	CLIP-domain serine protease [Source:VB Community Annotation]	0.358929	1.28
AGAP001861	CYP4H14	cytochrome P450 [Source:VB Community Annotation]	0.358571	1.28
AGAP007450		hairy and enhancer of split related with YRPW motif [Source:VB Community Annotation]	0.358214	1.28
AGAP009935			0.357857	1.28
AGAP007730			0.357857	1.28
AGAP002962			0.357857	1.28
AGAP004694			0.3575	1.28
AGAP003189			0.356786	1.28
AGAP004400			0.356786	1.28
AGAP004437		Glycerol-3-phosphate dehydrogenase [Source:UniProtKB/TrEMBL;Acc:F5HLN3]	0.356786	1.28
AGAP001199		serine protease [Source:VB Community Annotation]	0.356429	1.28
AGAP013738			0.356429	1.28
AGAP013219		elongation of very long chain fatty acids protein 7 [Source:VB Community Annotation]	0.356429	1.28
AGAP000181		riboflavin transporter 2 [Source:VB Community Annotation]	0.356429	1.28
AGAP012616	PPO5	prophenoloxidase 5 [Source:VB Community Annotation]	0.356071	1.28
AGAP005307			0.355357	1.28
AGAP009859			0.355	1.28
AGAP004456	GNBPB5	3-glucan binding protein [Source:VB Community Annotation]	0.355	1.28
AGAP000987	CPAP3-A1b	cuticular protein [Source:VB Community Annotation]	0.354643	1.28
AGAP011802	RpL39	60S ribosomal protein L39 [Source:VB Community Annotation]	0.354643	1.28
AGAP009193	GSTE4	glutathione S-transferase epsilon class 4 [Source:VB Community Annotation]	0.354286	1.28
AGAP011479		hyaluronoglucosaminidase [Source:VB Community Annotation]	0.353929	1.28
AGAP007173	FADD	IMD pathway signalling Fas-Associated Death Domain (FADD). [Source:VB Community Annotation]	0.353571	1.28
AGAP009212	SRPN6	serine protease inhibitor (serpin) 6 [Source:VB Community Annotation]	0.353571	1.28
AGAP028499			0.353214	1.28
AGAP002038			0.353214	1.28
AGAP001768		gamma-interferon-inducible lysosomal thiol reductase [Source:VB Community Annotation]	0.353214	1.28
AGAP002541			0.3525	1.28
AGAP001811	IR75h.1	ionotropic receptor IR75h.1 [Source:VB Community Annotation]	0.3525	1.28
AGAP006533		surfeit locus 1 family protein [Source:VB Community Annotation]	0.352143	1.28
AGAP010404	GSTS1	glutathione S-transferase sigma class 1 [Source:VB Community Annotation]	0.351786	1.28
AGAP004936			0.351429	1.28
AGAP007797	Or23	odorant receptor 23 [Source:VB Community Annotation]	0.351429	1.28
AGAP009999	Gr22	gustatory receptor 22 [Source:VB Community Annotation]	0.351429	1.28
AGAP011050		aldehyde reductase [Source:VB Community Annotation]	0.350714	1.28
AGAP001622		myosin light chain 5 [Source:VB Community Annotation]	0.350357	1.27
AGAP002459			0.350357	1.27
AGAP004646		homeobox protein HoxA/B/C/D4 [Source:VB Community Annotation]	0.349643	1.27
AGAP012048		Citrate synthase [Source:UniProtKB/TrEMBL;Acc:Q7PV48]	0.348929	1.27
AGAP003866		alkylated DNA repair protein alkB homolog 6 [Source:VB Community Annotation]	0.348571	1.27
AGAP013506			0.348214	1.27
AGAP013451		outer membrane lipoprotein Blc (Precursor) [Source:VB Community Annotation]	0.347143	1.27
AGAP010597			0.347143	1.27
AGAP005171		Tctex1 domain-containing protein 4 [Source:VB Community Annotation]	0.346786	1.27
AGAP000194	CYP4C25	cytochrome P450 [Source:VB Community Annotation]	0.346429	1.27
AGAP028605			0.346429	1.27
AGAP003259	Gr20	gustatory receptor 20 [Source:VB Community Annotation]	0.346154	1.27
AGAP009196	GSTE7	glutathione S-transferase epsilon class 7 [Source:VB Community Annotation]	0.346071	1.27
AGAP005660	CYP305A4	cytochrome P450 [Source:VB Community Annotation]	0.345714	1.27
AGAP004692			0.345	1.27
AGAP000295			0.344643	1.27
AGAP006595		solute carrier family 17 member 5 [Source:VB Community Annotation]	0.344286	1.27
AGAP006554			0.344211	1.27
AGAP002728		Isocitrate dehydrogenase [NAD] subunit, mitochondrial [Source:UniProtKB/TrEMBL;Acc:F5HKN6]	0.343929	1.27
AGAP012533		NADH dehydrogenase (ubiquinone) 1 alpha subcomplex 6 [Source:VB Community Annotation]	0.343929	1.27
AGAP004399	Pgm	phosphoglycerate mutase [Source:VB Community Annotation]	0.343571	1.27
AGAP002080			0.343571	1.27
AGAP003465	Osi14	protein osiris 14 [Source:VB Community Annotation]	0.343214	1.27
AGAP001548		Stress-associated endoplasmic reticulum protein 2 [Source:VB Community Annotation]	0.342857	1.27
AGAP005453	CPR12	cuticular protein RR-1 family 12 [Source:VB Community Annotation]	0.342222	1.27
AGAP028560			0.341786	1.27
AGAP008051	SAP1	sensory appendage protein 1 [Source:VB Community Annotation]	0.341071	1.27
AGAP012515		F-type H+-transporting ATPase subunit f [Source:VB Community Annotation]	0.340714	1.27
AGAP013067			0.3405	1.27
AGAP011146	mRpL14	39S ribosomal protein L14, mitochondrial [Source:VB Community Annotation]	0.340357	1.27
AGAP006591			0.339643	1.27
AGAP001042		cytochrome b5 domain-containing protein 2 homolog [Source:VB Community Annotation]	0.339643	1.27
AGAP012495			0.338929	1.26
AGAP029156			0.3385	1.26
AGAP010988			0.338077	1.26
AGAP008227		trehalose 6-phosphate synthase/phosphatase [Source:VB Community Annotation]	0.3375	1.26
AGAP004054		Sphingomyelin phosphodiesterase [Source:UniProtKB/TrEMBL;Acc:Q7QH66]	0.337407	1.26
AGAP029188			0.3372	1.26
AGAP010505	Or44	odorant receptor 44 [Source:VB Community Annotation]	0.336786	1.26
AGAP012318	OBP23	odorant-binding protein 23 [Source:VB Community Annotation]	0.336296	1.26
AGAP011557		26S proteasome regulatory subunit T5 [Source:VB Community Annotation]	0.335714	1.26
AGAP012304		Muscular protein 20 [Source:VB Community Annotation]	0.335714	1.26
AGAP011899		Bardet-Biedl syndrome 7 protein [Source:VB Community Annotation]	0.335357	1.26
AGAP001246		eupolytin [Source:VB Community Annotation]	0.335185	1.26
AGAP003290			0.334286	1.26
AGAP012106		F-type H+-transporting ATPase subunit beta [Source:VB Community Annotation]	0.333929	1.26
AGAP011515		cytoplasmic actin [Source:VB Community Annotation]	0.333571	1.26
AGAP028068			0.333214	1.26
AGAP013529			0.333214	1.26
AGAP011167			0.332143	1.26
AGAP004674		Phenoloxidase inhibitor protein [Source:VB Community Annotation]	0.332143	1.26
AGAP004735			0.331429	1.26
AGAP010878	AQP7	aquaporin [Source:VB Community Annotation]	0.331071	1.26
AGAP028419			0.331071	1.26
AGAP009519	Or2	odorant receptor 2 [Source:VB Community Annotation]	0.330714	1.26
AGAP000014			0.329643	1.26
AGAP006497	CPR134	cuticular protein RR-2 family 134 [Source:VB Community Annotation]	0.329643	1.26
AGAP012364			0.329286	1.26
AGAP000990		testis development protein nyd-sp29 [Source:VB Community Annotation]	0.329286	1.26
AGAP012779			0.328889	1.26
AGAP002422	CLIPD1	CLIP-domain serine protease [Source:VB Community Annotation]	0.328571	1.26
AGAP011317			0.328571	1.26
AGAP009787		DnaJ (Hsp40) homolog, subfamily C [Source:VB Community Annotation]	0.328214	1.26
AGAP007714			0.328214	1.26
AGAP009857	Gr4	gustatory receptor 4 [Source:VB Community Annotation]	0.328148	1.26
AGAP002207	CYP325C1	cytochrome P450 [Source:VB Community Annotation]	0.3275	1.25
AGAP002663			0.3275	1.25
AGAP003295		deoxyribonuclease II [Source:VB Community Annotation]	0.327143	1.25
AGAP011936			0.325714	1.25
AGAP012399		maltase [Source:VB Community Annotation]	0.324643	1.25
AGAP000118		ubiquinone biosynthesis monooxygenase Coq7 [Source:VB Community Annotation]	0.324643	1.25
AGAP008117			0.324643	1.25
AGAP010534			0.324643	1.25
AGAP012957	CYP4D17	cytochrome P450 [Source:VB Community Annotation]	0.323929	1.25
AGAP002205	CYP325C2	cytochrome P450 [Source:VB Community Annotation]	0.323929	1.25
AGAP000741			0.323571	1.25
AGAP004748			0.323571	1.25
AGAP028162			0.323333	1.25
AGAP002136			0.322857	1.25
AGAP000732		Synaptic vesicle protein [Source:VB Community Annotation]	0.322857	1.25
AGAP028064			0.3225	1.25
AGAP004607			0.3225	1.25
AGAP009623	GAPDH	glyceraldehyde 3-phosphate dehydrogenase [Source:VB Community Annotation]	0.322143	1.25
AGAP008011			0.321786	1.25
AGAP011350		4-nitrophenyl phosphatase [Source:VB Community Annotation]	0.321071	1.25
AGAP010716		HIG1 hypoxia inducible domain family, member 1B [Source:VB Community Annotation]	0.319643	1.25
AGAP000422		(heparan sulfate)-glucosamine 3-sulfotransferase 3 [Source:VB Community Annotation]	0.31963	1.25
AGAP010421		pyruvate dehydrogenase E1 component subunit beta [Source:VB Community Annotation]	0.319286	1.25
AGAP006743			0.319286	1.25
AGAP010063			0.319286	1.25
AGAP013336			0.319286	1.25
AGAP013251			0.318929	1.25
AGAP004014	SP11706		0.3188	1.25
AGAP029187			0.318571	1.25
AGAP029054			0.318214	1.25
AGAP009918			0.317857	1.25
AGAP010672		succinate dehydrogenase (ubiquinone) cytochrome b560 subunit [Source:VB Community Annotation]	0.317857	1.25
AGAP010443		cytochrome c oxidase assembly protein subunit 11 [Source:VB Community Annotation]	0.316429	1.25
AGAP005624		mitochondrial inner membrane protein COX18 [Source:VB Community Annotation]	0.316429	1.25
AGAP007866	SPZ4	spaetzle-like cytokine 4 [Source:VB Community Annotation]	0.316071	1.24
AGAP001122	Gr41	gustatory receptor 41 [Source:VB Community Annotation]	0.315714	1.24
AGAP007724		glycogenin-1 [Source:VB Community Annotation]	0.315714	1.24
AGAP005360		PQ loop repeat-containing protein 3 [Source:VB Community Annotation]	0.315357	1.24
AGAP010635			0.3145	1.24
AGAP005454	CPR13	cuticular protein RR-1 family 13 [Source:VB Community Annotation]	0.314	1.24
AGAP007625			0.313571	1.24
AGAP004973			0.312857	1.24
AGAP004113	mRpL55	39S ribosomal protein L55, mitochondrial [Source:VB Community Annotation]	0.312857	1.24
AGAP008199			0.312857	1.24
AGAP009540		glucose dehydrogenase (acceptor) [Source:VB Community Annotation]	0.312222	1.24
AGAP008758			0.312143	1.24
AGAP003390	CPR124	cuticular protein RR-2 family 124 [Source:VB Community Annotation]	0.311786	1.24
AGAP005312			0.311071	1.24
AGAP012191		mitochondrial succinate dehydrogenase assembly factor 2 [Source:VB Community Annotation]	0.311071	1.24
AGAP001294			0.311071	1.24
AGAP000649		epimerase [Source:VB Community Annotation]	0.310714	1.24
AGAP000163	GSTMS2	glutathione transferase microsomal 2 [Source:VB Community Annotation]	0.31	1.24
AGAP009652		NADH dehydrogenase (ubiquinone) 1 alpha subcomplex 13 [Source:VB Community Annotation]	0.31	1.24
AGAP007062	ETH	ecdysis-triggering hormone [Source:VB Community Annotation]	0.309286	1.24
AGAP004839	mRpL52	39S ribosomal protein L52, mitochondrial [Source:VB Community Annotation]	0.309286	1.24
AGAP009513		ets translocation variant 1 [Source:VB Community Annotation]	0.308929	1.24
AGAP028020			0.308571	1.24
AGAP005134		F-type H+-transporting ATPase subunit alpha [Source:VB Community Annotation]	0.308571	1.24
AGAP008302			0.308214	1.24
AGAP007378		N-acetyltransferase 9 [Source:VB Community Annotation]	0.307143	1.24
AGAP010784		dolichyl-phosphate-mannose-protein mannosyltransferase [Source:VB Community Annotation]	0.306786	1.24
AGAP000508	mRpL22	39S ribosomal protein L22, mitochondrial [Source:VB Community Annotation]	0.306786	1.24
AGAP007082		NADH dehydrogenase (ubiquinone) Fe-S protein 4 [Source:VB Community Annotation]	0.306429	1.24
AGAP007182			0.306154	1.24
AGAP011834		mitochondrial trans-2-enoyl-CoA reductase [Source:VB Community Annotation]	0.306071	1.24
AGAP013423	SG9	salivary gland protein 9 [Source:VB Community Annotation]	0.305714	1.24
AGAP003645		kelch-like protein 19 [Source:VB Community Annotation]	0.305357	1.24
AGAP010280		yellow protein [Source:VB Community Annotation]	0.303929	1.23
AGAP006898	Cht6	chitinase [Source:VB Community Annotation]	0.303571	1.23
AGAP012466	CPR146	cuticular protein RR-2 family 146 [Source:VB Community Annotation]	0.303214	1.23
AGAP009409	Or51	odorant receptor 51 [Source:VB Community Annotation]	0.302917	1.23
AGAP002739			0.302857	1.23
AGAP002738	SCRB5	Class B Scavenger Receptor (CD36 domain). [Source:VB Community Annotation]	0.302857	1.23
AGAP001729		protein farnesyltransferase subunit beta [Source:VB Community Annotation]	0.302143	1.23
AGAP000253		solute carrier family 25 [Source:VB Community Annotation]	0.302143	1.23
AGAP002463		ubiquitin associated and SH3 domain-containing protein B [Source:VB Community Annotation]	0.301786	1.23
AGAP005047	Gr43	gustatory receptor 43 [Source:VB Community Annotation]	0.301786	1.23
AGAP001498	GPROPDR	putative opioid receptor [Source:VB Community Annotation]	0.301786	1.23
AGAP004007			0.301786	1.23
AGAP005923		phosphatidylinositol glycan, class C [Source:VB Community Annotation]	0.301429	1.23
AGAP012686			0.300714	1.23
AGAP002724			0.300714	1.23
AGAP001112			0.300714	1.23
AGAP001388			0.300714	1.23
AGAP028097			0.300714	1.23
AGAP009173	fbp	fructose-1,6-biphosphatase [Source:VB Community Annotation]	0.3	1.23
AGAP000334			0.299643	1.23
AGAP013382			0.299643	1.23
AGAP007822			0.299286	1.23
AGAP001462			0.298571	1.23
AGAP028515			0.298261	1.23
AGAP028430			0.298214	1.23
AGAP011666			0.298214	1.23
AGAP011825			0.298214	1.23
AGAP028520			0.297857	1.23
AGAP002465		ferritin heavy chain [Source:VB Community Annotation]	0.297857	1.23
AGAP001856	PER	period circadian protein [Source:VB Community Annotation]	0.297857	1.23
AGAP028397			0.297857	1.23
AGAP000555	mal	Molybdenum cofactor sulfurase [Source:UniProtKB/Swiss-Prot;Acc:Q7QFL7]	0.2975	1.23
AGAP000358			0.297143	1.23
AGAP000110	mRpL40	39S ribosomal protein L40, mitochondrial [Source:VB Community Annotation]	0.297143	1.23
AGAP007309		succinate dehydrogenase (ubiquinone) iron-sulfur subunit [Source:VB Community Annotation]	0.296786	1.23
AGAP011122		NAD+ kinase [Source:VB Community Annotation]	0.296786	1.23
AGAP011970		abhydrolase domain-containing protein 7 [Source:VB Community Annotation]	0.296429	1.23
AGAP009128		mitochondrial carnitine/acylcarnitine carrier protein [Source:VB Community Annotation]	0.296071	1.23
AGAP010408			0.295714	1.23
AGAP009451		Rhomboid-like protein [Source:UniProtKB/TrEMBL;Acc:A0A1S4H171]	0.295714	1.23
AGAP010819	TEP10	thioester-containing protein 10 [Source:VB Community Annotation]	0.295714	1.23
AGAP008512			0.295357	1.23
AGAP012471		Kinesin-like protein [Source:UniProtKB/TrEMBL;Acc:Q7QL44]	0.295263	1.23
AGAP000182			0.295	1.23
AGAP002596		Metalloendopeptidase [Source:UniProtKB/TrEMBL;Acc:Q7QCE7]	0.295	1.23
AGAP006465			0.295	1.23
AGAP013146	APN5	aminopeptidase 5 [Source:VB Community Annotation]	0.295	1.23
AGAP009971		elongation factor 4 1 [Source:VB Community Annotation]	0.294643	1.23
AGAP004976	PPO8	prophenoloxidase 8 [Source:VB Community Annotation]	0.294444	1.23
AGAP010930			0.294286	1.23
AGAP005657	CYP305A3	cytochrome P450 [Source:VB Community Annotation]	0.294286	1.23
AGAP000079			0.294286	1.23
AGAP003020		facilitated glucose transporter (solute carrier family 2) [Source:VB Community Annotation]	0.294286	1.23
AGAP009164			0.294286	1.23
AGAP027982			0.293929	1.23
AGAP011847			0.293929	1.23
AGAP004318	CLIPC3	CLIP-domain serine protease [Source:VB Community Annotation]	0.293929	1.23
AGAP005233		tetraspanin D107 [Source:VB Community Annotation]	0.293571	1.23
AGAP007049			0.293214	1.23
AGAP004131	Osi9	protein osiris 9 [Source:VB Community Annotation]	0.293214	1.23
AGAP012867		odorant-binding protein [Source:VB Community Annotation]	0.293182	1.23
AGAP007095			0.2925	1.22
AGAP010429		succinate dehydrogenase (ubiquinone) flavoprotein subunit [Source:VB Community Annotation]	0.292143	1.22
AGAP000303			0.292143	1.22
AGAP029079			0.292	1.22
AGAP002520		short-chain dehydrogenease/reductase [Source:VB Community Annotation]	0.291786	1.22
AGAP003670		homeobox protein Nkx, invertebrate [Source:VB Community Annotation]	0.291429	1.22
AGAP002206	CYP325D2	cytochrome P450 [Source:VB Community Annotation]	0.291429	1.22
AGAP000986	CPAP3-D	cuticular protein [Source:VB Community Annotation]	0.291429	1.22
AGAP007069			0.291071	1.22
AGAP010870		solute carrier family 27 (fatty acid transporter), member 1/4 [Source:VB Community Annotation]	0.291071	1.22
AGAP004744	skap	succinyl-CoA ligase beta subunit [Source:VB Community Annotation]	0.291071	1.22
AGAP002383		methionyl-tRNA synthetase [Source:VB Community Annotation]	0.290714	1.22
AGAP013011		A-kinase anchoring protein AKAP120 [Source:VB Community Annotation]	0.290357	1.22
AGAP005113		Thiamine pyrophosphate carrier [Source:VB Community Annotation]	0.29	1.22
AGAP005370	COEBE4C	carboxylesterase beta esterase [Source:VB Community Annotation]	0.29	1.22
AGAP005326			0.29	1.22
AGAP010928		tetratricopeptide repeat protein 36 homolog [Source:VB Community Annotation]	0.289643	1.22
AGAP009137		Ecdysteroid UDP-glucosyltransferase [Source:VB Community Annotation]	0.289643	1.22
AGAP028165			0.28963	1.22
AGAP028200			0.2895	1.22
AGAP000313		alanine-glyoxylate aminotransferase 2-like [Source:VB Community Annotation]	0.288929	1.22
AGAP004700			0.288929	1.22
AGAP004121	Osi1	protein osiris 1 [Source:VB Community Annotation]	0.288571	1.22
AGAP004366		1-pyrroline-5-carboxylate dehydrogenase [Source:VB Community Annotation]	0.287857	1.22
AGAP003851		26 proteasome complex subunit DSS1 [Source:VB Community Annotation]	0.287857	1.22
AGAP003513			0.2875	1.22
AGAP008936			0.287143	1.22
AGAP001530			0.287143	1.22
AGAP004662		homeobox protein abdominal-A homolog [Source:VB Community Annotation]	0.287143	1.22
AGAP001595	RpS29	40S ribosomal protein S29 [Source:VB Community Annotation]	0.286786	1.22
AGAP028737			0.286471	1.22
AGAP010303		autophagy-related protein 7 [Source:VB Community Annotation]	0.286429	1.22
AGAP001181			0.286071	1.22
AGAP001044			0.286071	1.22
AGAP005588			0.285714	1.22
AGAP006826		Integrin alpha-ps [Source:VB Community Annotation]	0.285714	1.22
AGAP011415			0.285652	1.22
AGAP005055	ITP	ion-transport peptide CHH-like [Source:VB Community Annotation]	0.285357	1.22
AGAP007717			0.285	1.22
AGAP011960		tRNA-specific 2-thiouridylase [Source:VB Community Annotation]	0.285	1.22
AGAP004118	SCRAL1	Class A Scavenger Receptor (SRCR domain) with Lysyl Oxidase domain. [Source:VB Community Annotation]	0.284643	1.22
AGAP008884		protoheme IX farnesyltransferase [Source:VB Community Annotation]	0.283929	1.22
AGAP003791		RAD51-like protein 2 [Source:VB Community Annotation]	0.283929	1.22
AGAP004620		Envelysin [Source:VB Community Annotation]	0.283929	1.22
AGAP010229		beta-ureidopropionase [Source:VB Community Annotation]	0.283929	1.22
AGAP004550		dolichol-phosphate mannosyltransferase subunit 3 [Source:VB Community Annotation]	0.283214	1.22
AGAP005273			0.283214	1.22
AGAP004413		tubulin monoglycylase TTLL15 [Source:VB Community Annotation]	0.282857	1.22
AGAP004786		Pyruvate dehydrogenase E1 component subunit alpha [Source:UniProtKB/TrEMBL;Acc:Q7Q2S3]	0.281786	1.22
AGAP006262			0.281429	1.22
AGAP001297		solute carrier family 25 [Source:VB Community Annotation]	0.281071	1.22
AGAP006226	Aldehyde_oxidase		0.281071	1.22
AGAP009240	CYP4C35	cytochrome P450 [Source:VB Community Annotation]	0.281071	1.22
AGAP003030		Pyruvate dehydrogenase E1 component subunit alpha [Source:UniProtKB/TrEMBL;Acc:Q7QDA6]	0.281071	1.22
AGAP004513		4-hydroxybenzoate hexaprenyltransferase [Source:VB Community Annotation]	0.280714	1.21
AGAP001884		fumarate hydratase, class II [Source:VB Community Annotation]	0.280714	1.21
AGAP009391	Or30	odorant receptor 30 [Source:VB Community Annotation]	0.280588	1.21
AGAP002275	Gr2	gustatory receptor 2 [Source:VB Community Annotation]	0.28037	1.21
AGAP005498		phospholipid scramblase 2 [Source:VB Community Annotation]	0.280357	1.21
AGAP000291		Translocase of inner mitochondrial membrane 44 homolog (yeast) [Source:VB Community Annotation]	0.280357	1.21
AGAP004162		myosin, light polypeptide 9, regulatory [Source:VB Community Annotation]	0.28	1.21
AGAP028607			0.28	1.21
AGAP007263			0.279643	1.21
AGAP001213			0.279643	1.21
AGAP028481			0.279643	1.21
AGAP004475	IR100i	ionotropic receptor IR100i [Source:VB Community Annotation]	0.279286	1.21
AGAP012703	TO2	takeout 2 [Source:VB Community Annotation]	0.279286	1.21
AGAP003176		solute carrier family 23 (nucleobase transporter) [Source:VB Community Annotation]	0.278929	1.21
AGAP002377		fatty-acid amide hydrolase 2 [Source:VB Community Annotation]	0.278929	1.21
AGAP007060			0.278571	1.21
AGAP006172		Intraflagellar transport protein 20 homolog [Source:VB Community Annotation]	0.278571	1.21
AGAP005929		pyridoxine kinase [Source:VB Community Annotation]	0.278571	1.21
AGAP003937			0.2775	1.21
AGAP008415		jumonji domain-containing protein 4 [Source:VB Community Annotation]	0.2775	1.21
AGAP009271	Prosbeta1	26S proteasome beta 1 subunit [Source:VB Community Annotation]	0.2775	1.21
AGAP029194			0.2775	1.21
AGAP004754	CASPL2	long caspase (CASPL2) [Source:VB Community Annotation]	0.277143	1.21
AGAP010132	SCRBQ1	Class B Scavenger Receptor (CD36 domain). [Source:VB Community Annotation]	0.276786	1.21
AGAP004668		coiled-coil domain-containing protein 12 [Source:VB Community Annotation]	0.276429	1.21
AGAP010016		cytochrome b5 domain-containing protein 1 [Source:VB Community Annotation]	0.276429	1.21
AGAP000565	TRXR	thioredoxin reductase [Source:VB Community Annotation]	0.276071	1.21
AGAP008653		NADH dehydrogenase (ubiquinone) 1 alpha subcomplex 12 [Source:VB Community Annotation]	0.275714	1.21
AGAP012717		vesicle transport protein SEC22 [Source:VB Community Annotation]	0.275357	1.21
AGAP005532		Dehydrogenase/reductase SDR family protein 7-like [Source:UniProtKB/Swiss-Prot;Acc:Q7Q732]	0.275357	1.21
AGAP006228	COEAE2F	carboxylesterase [Source:VB Community Annotation]	0.275357	1.21
AGAP008275		Tektin-2 [Source:VB Community Annotation]	0.274643	1.21
AGAP001117	Gr37	gustatory receptor 37 [Source:VB Community Annotation]	0.274286	1.21
AGAP009983		Bhlh factor math6 [Source:VB Community Annotation]	0.273929	1.21
AGAP009472	ABCG20	ATP-binding cassette transporter (ABC transporter) family G member 20 [Source:VB Community Annotation]	0.273571	1.21
AGAP000784		abhydrolase domain containing 4 [Source:VB Community Annotation]	0.273571	1.21
AGAP009542			0.273214	1.21
AGAP010844		carbonic anhydrase 7 [Source:VB Community Annotation]	0.272857	1.21
AGAP001550		sodium-coupled monocarboxylate transporter 1 [Source:VB Community Annotation]	0.272857	1.21
AGAP011947			0.272857	1.21
AGAP008727		cytochrome c oxidase subunit 4, mitochondrial precursor [Source:VB Community Annotation]	0.2725	1.21
AGAP000491		HIG1 domain family member 2A [Source:VB Community Annotation]	0.271786	1.21
AGAP000155		alkylated DNA repair protein alkB homolog [Source:VB Community Annotation]	0.271786	1.21
AGAP009104			0.271786	1.21
AGAP010215			0.271786	1.21
AGAP006901			0.271786	1.21
AGAP013281			0.271429	1.21
AGAP013284			0.271429	1.21
AGAP009865		NADH dehydrogenase (ubiquinone) 1 beta subcomplex 9 [Source:VB Community Annotation]	0.271429	1.21
AGAP004981	PPO4	prophenoloxidase 4 [Source:VB Community Annotation]	0.270714	1.21
AGAP008280	D7r5	D7 short form salivary protein [Source:VB Community Annotation]	0.270357	1.21
AGAP002350		troponin T, fast skeletal muscle [Source:VB Community Annotation]	0.270357	1.21
AGAP005422			0.270357	1.21
AGAP004015	SP21408		0.270357	1.21
AGAP028494			0.270357	1.21
AGAP012800			0.27	1.21
AGAP001951		butyryl-CoA dehydrogenase [Source:VB Community Annotation]	0.27	1.21
AGAP013267			0.27	1.21
AGAP006324	nompB	no mechanoreceptor potential B [Source:VB Community Annotation]	0.27	1.21
AGAP007778		DNA-directed RNA polymerase, mitochondrial [Source:VB Community Annotation]	0.27	1.21
AGAP002857			0.269643	1.21
AGAP005198			0.268929	1.2
AGAP005605			0.268929	1.2
AGAP004900		trypsin type 4 [Source:VB Community Annotation]	0.268929	1.2
AGAP009771			0.268571	1.2
AGAP028190			0.268571	1.2
AGAP010134		arrestin-1 [Source:VB Community Annotation]	0.268571	1.2
AGAP009602		NADH dehydrogenase (ubiquinone) 1 beta subcomplex 6 [Source:VB Community Annotation]	0.268214	1.2
AGAP009648		2-oxo-4-hydroxy-4-carboxy-5-ureidoimidazoline decarboxylase [Source:VB Community Annotation]	0.268214	1.2
AGAP007278			0.268214	1.2
AGAP003530	OBP6	odorant-binding protein antennal 6 [Source:VB Community Annotation]	0.268214	1.2
AGAP006407	IR142	ionotropic receptor IR142 [Source:VB Community Annotation]	0.268	1.2
AGAP009650		YEATS domain-containing protein 4 [Source:VB Community Annotation]	0.267857	1.2
AGAP011929			0.267857	1.2
AGAP004410			0.267143	1.2
AGAP001252		eupolytin [Source:VB Community Annotation]	0.267143	1.2
AGAP001887		biogenesis of lysosome-related organelles complex 1 subunit 1 [Source:VB Community Annotation]	0.266786	1.2
AGAP011844			0.266786	1.2
AGAP009906			0.266786	1.2
AGAP007081			0.266429	1.2
AGAP004645		juvenile hormone diol kinase [Source:VB Community Annotation]	0.265714	1.2
AGAP006085		ADP-ribose pyrophosphatase [Source:VB Community Annotation]	0.265714	1.2
AGAP008955		ubiquinol-cytochrome c reductase iron-sulfur subunit [Source:VB Community Annotation]	0.265714	1.2
AGAP007084			0.265357	1.2
AGAP006710	CHYM2	chymotrypsin [Source:VB Community Annotation]	0.265357	1.2
AGAP000611	SG1d	salivary gland protein 1-like 4 [Source:VB Community Annotation]	0.265357	1.2
AGAP008474		calcium and integrin-binding protein 1 [Source:VB Community Annotation]	0.265	1.2
AGAP001115	Gr42	gustatory receptor 42 [Source:VB Community Annotation]	0.264643	1.2
AGAP012283		cysteinyl-tRNA synthetase [Source:VB Community Annotation]	0.264643	1.2
AGAP004709	mRpL18	39S ribosomal protein L18, mitochondrial [Source:VB Community Annotation]	0.264286	1.2
AGAP008996			0.263214	1.2
AGAP010675	LRIM18	leucine-rich immune protein (Coil-less) [Source:VB Community Annotation]	0.262857	1.2
AGAP011443		Carboxypeptidase [Source:UniProtKB/TrEMBL;Acc:Q5TPZ5]	0.2625	1.2
AGAP013544		L-gulonate 3-dehydrogenase [Source:VB Community Annotation]	0.2625	1.2
AGAP007906		Spink6 [Source:VB Community Annotation]	0.2625	1.2
AGAP008387			0.262143	1.2
AGAP007780		NADH dehydrogenase (ubiquinone) 1 beta subcomplex 10 [Source:VB Community Annotation]	0.262143	1.2
AGAP012525		guanine nucleotide-binding protein G(I)/G(S)/G(T) subunit beta-2 [Source:VB Community Annotation]	0.262143	1.2
AGAP007793		Regucalcin protein [Source:VB Community Annotation]	0.262143	1.2
AGAP004860		protease m1 zinc metalloprotease [Source:VB Community Annotation]	0.261071	1.2
AGAP010116	CPR109	cuticular protein RR-2 family 109 [Source:VB Community Annotation]	0.260952	1.2
AGAP004616		F-type H+-transporting ATPase subunit 6 [Source:VB Community Annotation]	0.260714	1.2
AGAP006176			0.260357	1.2
AGAP004055		2-oxoglutarate dehydrogenase E2 component (dihydrolipoamide succinyltransferas [Source:VB Community Annotation]	0.26	1.2
AGAP000564		C-factor [Source:VB Community Annotation]	0.26	1.2
AGAP004778			0.26	1.2
AGAP005513		elongation of very long chain fatty acids protein 2 [Source:VB Community Annotation]	0.259643	1.2
AGAP006132		ganglioside-induced differentiation-associated-protein 1 [Source:VB Community Annotation]	0.259286	1.2
AGAP010039	NADH_dehyd		0.258929	1.2
AGAP004449		pancreatic triacylglycerol lipase [Source:VB Community Annotation]	0.258571	1.2
AGAP002423			0.2584	1.2
AGAP005862			0.258214	1.2
AGAP009016		LIX1-like protein [Source:VB Community Annotation]	0.257857	1.2
AGAP002598			0.257857	1.2
AGAP002403		nucleoside diphosphate-linked moiety X motif 18 [Source:VB Community Annotation]	0.257857	1.2
AGAP006421	A5R1	antigen 5 related protein 1 [Source:VB Community Annotation]	0.257857	1.2
AGAP001325		peroxiredoxin 5, atypical 2-Cys peroxiredoxin [Source:VB Community Annotation]	0.256786	1.19
AGAP002994	CPR10	cuticular protein RR-2 family 10 [Source:VB Community Annotation]	0.256786	1.19
AGAP000426		benzodiazapine receptor [Source:VB Community Annotation]	0.256429	1.19
AGAP008438			0.256429	1.19
AGAP000769			0.256429	1.19
AGAP004724		Intraflagellar transport 74 homolog [Source:VB Community Annotation]	0.256429	1.19
AGAP012420			0.256429	1.19
AGAP003311			0.256071	1.19
AGAP011816			0.255714	1.19
AGAP013212		Import inner membrane translocase subunit Tim16 [Source:VB Community Annotation]	0.255714	1.19
AGAP010887	CPR113	cuticular protein RR-2 family 113 [Source:VB Community Annotation]	0.255714	1.19
AGAP028491			0.255714	1.19
AGAP002720		cathepsin O [Source:VB Community Annotation]	0.255357	1.19
AGAP008914			0.255357	1.19
AGAP028118			0.255	1.19
AGAP011169			0.255	1.19
AGAP006257			0.254643	1.19
AGAP010457		thymidylate synthase [Source:VB Community Annotation]	0.254643	1.19
AGAP028479			0.254643	1.19
AGAP013420			0.254286	1.19
AGAP012190			0.253929	1.19
AGAP008363		cytochrome b5 outer mitochondrial membrane isoform [Source:VB Community Annotation]	0.253929	1.19
AGAP010027			0.253929	1.19
AGAP001715		enoyl-CoA hydratase echA5 [Source:VB Community Annotation]	0.253929	1.19
AGAP010515		pre-mRNA-splicing factor SYF2 [Source:VB Community Annotation]	0.253929	1.19
AGAP004164	GSTD1-4	glutathione S-transferase delta class 1 [Source:VB Community Annotation]	0.253214	1.19
AGAP002192		isocitrate dehydrogenase (NAD+) [Source:VB Community Annotation]	0.252857	1.19
AGAP004471			0.2525	1.19
AGAP010566		ORM1-like 3 [Source:VB Community Annotation]	0.2525	1.19
AGAP003729			0.2525	1.19
AGAP004930		putative G-protein coupled receptor GPCR [Source:VB Community Annotation]	0.252143	1.19
AGAP002138	CYP325H1	cytochrome P450 [Source:VB Community Annotation]	0.251786	1.19
AGAP006480			0.251786	1.19
AGAP007966		F-type H+-transporting ATPase subunit gamma [Source:VB Community Annotation]	0.251429	1.19
AGAP007659			0.251429	1.19
AGAP001058		palmitoyl-protein thioesterase [Source:VB Community Annotation]	0.251429	1.19
AGAP006450	Gr34	gustatory receptor 34 [Source:VB Community Annotation]	0.251071	1.19
AGAP007119		Sideroflexin 1,2,3 [Source:VB Community Annotation]	0.251071	1.19
AGAP007593		glycerol-3-phosphate dehydrogenase (NAD+) [Source:VB Community Annotation]	0.250714	1.19
AGAP006620			0.250714	1.19
AGAP010347	CuSOD3	copper-zinc superoxide dismutase 3 [Source:VB Community Annotation]	0.250357	1.19
AGAP007210		Tetraspanin [Source:UniProtKB/TrEMBL;Acc:Q7QJ21]	0.25	1.19
AGAP001429			0.249643	1.19
AGAP007768		mitochondrial cytochrome c oxidase subunit VIC [Source:VB Community Annotation]	0.249643	1.19
AGAP029133			0.249286	1.19
AGAP002047		atlastin [Source:VB Community Annotation]	0.249286	1.19
AGAP012667			0.248929	1.19
AGAP005379			0.248929	1.19
AGAP011902			0.248929	1.19
AGAP008558			0.248571	1.19
AGAP001174		14.5 kDa salivary peptide [Source:VB Community Annotation]	0.248571	1.19
AGAP009214	CLIPB11	CLIP-domain serine protease [Source:VB Community Annotation]	0.248571	1.19
AGAP003247	CLIPB19	CLIP-domain serine protease [Source:VB Community Annotation]	0.248571	1.19
AGAP004704		COMPASS component SPP1 [Source:VB Community Annotation]	0.248214	1.19
AGAP012245		DNA mismatch repair protein MSH4 [Source:VB Community Annotation]	0.248214	1.19
AGAP011105		guanylate kinase [Source:VB Community Annotation]	0.248214	1.19
AGAP004685		DNA replication ATP-dependent helicase Dna2 [Source:VB Community Annotation]	0.247857	1.19
AGAP008007		cullin 1 [Source:VB Community Annotation]	0.2475	1.19
AGAP013515			0.2475	1.19
AGAP002320		isochorismatase domain-containing protein [Source:VB Community Annotation]	0.247143	1.19
AGAP006821		acetyl-CoA acyltransferase 2 [Source:VB Community Annotation]	0.247143	1.19
AGAP006936		mitochondrial cytochrome c1 heme protein [Source:VB Community Annotation]	0.247143	1.19
AGAP000670		periplasmic divalent cation tolerance protein [Source:VB Community Annotation]	0.246429	1.19
AGAP010297			0.246071	1.19
AGAP010223			0.246071	1.19
AGAP000794		NADH dehydrogenase (ubiquinone) Fe-S protein 2 [Source:VB Community Annotation]	0.245714	1.19
AGAP004903			0.245714	1.19
AGAP011178		zinc/iron regulated transporter-related protein 1 [Source:VB Community Annotation]	0.245714	1.19
AGAP000393		Trimeric intracellular cation channel type B [Source:VB Community Annotation]	0.245714	1.19
AGAP028065			0.245714	1.19
AGAP010671		actin-related protein 8 [Source:VB Community Annotation]	0.245357	1.19
AGAP000250		STAGA complex 65 subunit gamma [Source:VB Community Annotation]	0.245357	1.19
AGAP011049			0.245	1.19
AGAP006913			0.244643	1.18
AGAP008112			0.244643	1.18
AGAP006830	CPR58	cuticular protein RR-1 family 58 [Source:VB Community Annotation]	0.244643	1.18
AGAP009106			0.243929	1.18
AGAP001212	PGRPLB	peptidoglycan recognition protein (long) [Source:VB Community Annotation]	0.243929	1.18
AGAP003907			0.243571	1.18
AGAP003941		LYR motif-containing protein 5 [Source:VB Community Annotation]	0.243571	1.18
AGAP003293		Poly(A) RNA polymerase, mitochondrial [Source:VB Community Annotation]	0.243571	1.18
AGAP002898	GSTZ1	glutathione S-transferase zeta class 1 [Source:VB Community Annotation]	0.243571	1.18
AGAP011826		cytochrome c oxidase assembly protein subunit 17 [Source:VB Community Annotation]	0.243214	1.18
AGAP003469	Osi18	protein osiris 18 [Source:VB Community Annotation]	0.243182	1.18
AGAP007035	APL1B	Anopheles Plasmodium-responsive Leucine-Rich Repeat 1B [Source:VB Community Annotation]	0.242857	1.18
AGAP000252		oligopeptidase A [Source:VB Community Annotation]	0.242857	1.18
AGAP006711	chym3	Chymotrypsin-2 [Source:UniProtKB/Swiss-Prot;Acc:Q17025]	0.242857	1.18
AGAP009867		AFG1-family ATPase [Source:VB Community Annotation]	0.2425	1.18
AGAP009556		FBN8 [Source:VB Community Annotation]	0.2425	1.18
AGAP007981		short chain dehydrogenase/reductase family 16c member 5 [Source:VB Community Annotation]	0.2425	1.18
AGAP006161		suppressor of G2 allele of SKP1 [Source:VB Community Annotation]	0.242143	1.18
AGAP011629		dihydrolipoamide dehydrogenase [Source:VB Community Annotation]	0.241786	1.18
AGAP000882		17-beta-hydroxysteroid dehydrogenase type 6 precursor [Source:VB Community Annotation]	0.241786	1.18
AGAP007621		cytochrome c oxidase VIIc [Source:VB Community Annotation]	0.241786	1.18
AGAP000929	CTLSE1	C-type lectin (CTL) - selectin like [Source:VB Community Annotation]	0.241429	1.18
AGAP008205	CYP6R1	cytochrome P450 [Source:VB Community Annotation]	0.241071	1.18
AGAP008274		snail, invertebrate [Source:VB Community Annotation]	0.240714	1.18
AGAP007382		Fem-1 homolog b [Source:VB Community Annotation]	0.240714	1.18
AGAP002416	CYP4K2	cytochrome P450 [Source:VB Community Annotation]	0.240714	1.18
AGAP012166			0.240714	1.18
AGAP010031		testis specific tektin [Source:VB Community Annotation]	0.240357	1.18
AGAP006151			0.240357	1.18
AGAP007781		eukaryotic translation initiation factor 4E-binding protein 1 [Source:VB Community Annotation]	0.240357	1.18
AGAP013471			0.240357	1.18
AGAP001312		succinyl-CoA synthetase alpha subunit [Source:VB Community Annotation]	0.24	1.18
AGAP000179		Amidophosphoribosyltransferase [Source:UniProtKB/TrEMBL;Acc:Q7QEW3]	0.24	1.18
AGAP011066		aldose reductase [Source:VB Community Annotation]	0.239643	1.18
AGAP006409			0.239643	1.18
AGAP011323			0.239286	1.18
AGAP013507			0.239286	1.18
AGAP003221	ABCC3	ATP-binding cassette transporter (ABC transporter) family C member 3 [Source:VB Community Annotation]	0.239286	1.18
AGAP006178		troponin C [Source:VB Community Annotation]	0.238929	1.18
AGAP000305		SPARC [Source:VB Community Annotation]	0.238929	1.18
AGAP007852		aconitate hydratase 1 / homoaconitase [Source:VB Community Annotation]	0.238571	1.18
AGAP005995	CPR138	cuticular protein RR-1 family 138 [Source:VB Community Annotation]	0.238571	1.18
AGAP002301		bud site selection protein 31 [Source:VB Community Annotation]	0.238571	1.18
AGAP000964			0.238214	1.18
AGAP008425		peptidyl-tRNA hydrolase ICT1 [Source:VB Community Annotation]	0.238214	1.18
AGAP004883			0.237857	1.18
AGAP013097			0.237857	1.18
AGAP005345			0.237143	1.18
AGAP012498			0.237143	1.18
AGAP007121		cytochrome b5 protein [Source:VB Community Annotation]	0.237143	1.18
AGAP001005			0.236786	1.18
AGAP012678	G6PD	Glucose-6-phosphate 1-dehydrogenase (Fragment) [Source:UniProtKB/TrEMBL;Acc:Q7QLH1]	0.236786	1.18
AGAP000840		amiloride-sensitive sodium channel, other [Source:VB Community Annotation]	0.236786	1.18
AGAP000806		Angiopoietin-like 1 [Source:VB Community Annotation]	0.236429	1.18
AGAP028095			0.236429	1.18
AGAP011878			0.236429	1.18
AGAP003767			0.236071	1.18
AGAP005684		syntaxin 17 [Source:VB Community Annotation]	0.236071	1.18
AGAP008294	TRYP3	trypsin 3 [Source:VB Community Annotation]	0.235714	1.18
AGAP000679		Aminoacylase [Source:UniProtKB/TrEMBL;Acc:Q7QEF5]	0.235714	1.18
AGAP004125	Osi2	protein osiris 2 [Source:VB Community Annotation]	0.235714	1.18
AGAP010481		solute carrier family 6 (neurotransmitter transporter, amino acid) member 5/7/ [Source:VB Community Annotation]	0.235714	1.18
AGAP000128		MFS transporter, VNT family, synaptic vesicle glycoprotein 2 [Source:VB Community Annotation]	0.235714	1.18
AGAP010246		Valacyclovir hydrolase [Source:VB Community Annotation]	0.235357	1.18
AGAP006050		AarF domain containing kinase 5 [Source:VB Community Annotation]	0.235	1.18
AGAP008954		SET and MYND domain-containing protein [Source:VB Community Annotation]	0.235	1.18
AGAP011681			0.234643	1.18
AGAP001711		NADH dehydrogenase (ubiquinone) Fe-S protein 8 [Source:VB Community Annotation]	0.234643	1.18
AGAP001417		Brain protein 44-like protein [Source:VB Community Annotation]	0.234643	1.18
AGAP006837	CPR55	cuticular protein RR-1 family 55 [Source:VB Community Annotation]	0.2344	1.18
AGAP013509		carboxylesterase clade H, member 1 [Source:VB Community Annotation]	0.234286	1.18
AGAP009879	CPR81	cuticular protein RR-1 family 81 [Source:VB Community Annotation]	0.234286	1.18
AGAP013283			0.234286	1.18
AGAP006547			0.234286	1.18
AGAP003672			0.234286	1.18
AGAP001236		Sugar transporter ERD6-like 6 [Source:VB Community Annotation]	0.233929	1.18
AGAP009493	alpha9	nicotinic acetylcholine receptor subunit alpha 9 [Source:VB Community Annotation]	0.233929	1.18
AGAP004890		ribose-phosphate pyrophosphokinase [Source:VB Community Annotation]	0.233929	1.18
AGAP000238			0.233929	1.18
AGAP010334		glucosyl/glucuronosyl transferases [Source:VB Community Annotation]	0.233571	1.18
AGAP007863		serine/threonine-protein kinase NIM1 [Source:VB Community Annotation]	0.233571	1.18
AGAP002995	Or59	odorant receptor 59 [Source:VB Community Annotation]	0.233462	1.18
AGAP000767		membrane-associated progesterone receptor component 2 [Source:VB Community Annotation]	0.233214	1.18
AGAP028600			0.233077	1.18
AGAP002439			0.232857	1.18
AGAP002405			0.2325	1.17
AGAP000246			0.2325	1.17
AGAP011321		monoamine oxidase [Source:VB Community Annotation]	0.232273	1.17
AGAP012177		Aveugle [Source:VB Community Annotation]	0.232143	1.17
AGAP006258	PPO2	prophenoloxidase 2 [Source:VB Community Annotation]	0.232143	1.17
AGAP008487		Sphingomyelin phosphodiesterase [Source:UniProtKB/TrEMBL;Acc:Q7Q4M5]	0.231786	1.17
AGAP010370		solute carrier family 17 (anion/sugar transporter), member 5 [Source:VB Community Annotation]	0.231786	1.17
AGAP010171	papi	TUDOR-domain protein [Source:VB Community Annotation]	0.231429	1.17
AGAP005693	LRIM17	leucine-rich immune protein (Coil-less) [Source:VB Community Annotation]	0.231071	1.17
AGAP000967		estrogen receptor binding site associated antigen 9 variant 1 [Source:VB Community Annotation]	0.231071	1.17
AGAP013031			0.231071	1.17
AGAP005558		peptidase (mitochondrial processing) beta [Source:VB Community Annotation]	0.231071	1.17
AGAP000153			0.230714	1.17
AGAP005178			0.230714	1.17
AGAP012145		Reactive oxygen species modulator 1 [Source:VB Community Annotation]	0.230357	1.17
AGAP013125			0.230357	1.17
AGAP004496		ADP-ribosylation factor-like 3 [Source:VB Community Annotation]	0.23	1.17
AGAP009364			0.229643	1.17
AGAP005774	CYP49A1	cytochrome P450 [Source:VB Community Annotation]	0.229643	1.17
AGAP003256	Gr18	gustatory receptor 18 [Source:VB Community Annotation]	0.22963	1.17
AGAP028626			0.229286	1.17
AGAP000132			0.229286	1.17
AGAP001056		ubiquitin-conjugating enzyme E2 L3 [Source:VB Community Annotation]	0.228929	1.17
AGAP009008			0.228929	1.17
AGAP005434		vitellogenic carboxypeptidase-like protein [Source:VB Community Annotation]	0.228929	1.17
AGAP003834			0.228929	1.17
AGAP000117		Wnt inhibitory factor 1000117] [Source:VB Community Annotation]	0.228571	1.17
AGAP003734			0.228214	1.17
AGAP008495		bis(5'-nucleosidyl)-tetraphosphatase [Source:VB Community Annotation]	0.227857	1.17
AGAP001061			0.227857	1.17
AGAP011956			0.2275	1.17
AGAP010346	Mer	merlin (moesin-ezrin-radixin-like protein) [Source:VB Community Annotation]	0.227143	1.17
AGAP010327		SH3-binding domain kinase [Source:VB Community Annotation]	0.227143	1.17
AGAP001007			0.227143	1.17
AGAP011827		acetyl-CoA acyltransferase [Source:VB Community Annotation]	0.227143	1.17
AGAP010182		WD repeat-containing protein 32 [Source:VB Community Annotation]	0.226429	1.17
AGAP001138		F-type H+-transporting ATPase subunit b [Source:VB Community Annotation]	0.226429	1.17
AGAP004733			0.226429	1.17
AGAP012308		ornithine decarboxylase [Source:VB Community Annotation]	0.226429	1.17
AGAP004793		ornithine--oxo-acid transaminase [Source:VB Community Annotation]	0.226071	1.17
AGAP003324		NAD(P)H-hydrate epimerase [Source:VB Community Annotation]	0.226071	1.17
AGAP004013	SP11838		0.225714	1.17
AGAP011141		tubulin-specific chaperone cofactor E-like protein [Source:VB Community Annotation]	0.225714	1.17
AGAP010488		ubiquinone biosynthesis methyltransferase [Source:VB Community Annotation]	0.225357	1.17
AGAP001443	CYP325J1	cytochrome P450 [Source:VB Community Annotation]	0.225357	1.17
AGAP010568		lipoic acid synthetase [Source:VB Community Annotation]	0.225357	1.17
AGAP002889		NADH dehydrogenase (ubiquinone) 1 subcomplex unknown 2 [Source:VB Community Annotation]	0.225357	1.17
AGAP000933	APG10	autophagy related gene [Source:VB Community Annotation]	0.225	1.17
AGAP028433			0.225	1.17
AGAP002156	GPRGNR1	putative gonadotrophin releasing hormone receptor 1 [Source:VB Community Annotation]	0.224643	1.17
AGAP009636			0.224643	1.17
AGAP006236			0.224643	1.17
AGAP008921			0.224643	1.17
AGAP004847	SCRB7	Class B Scavenger Receptor (CD36 domain). [Source:VB Community Annotation]	0.224286	1.17
AGAP005625	SCRASP1	Class A Scavenger Receptor (SRCR domain) with Serine Protease domain. [Source:VB Community Annotation]	0.223929	1.17
AGAP002224		open rectifier potassium channel protein 1 [Source:VB Community Annotation]	0.223571	1.17
AGAP003151			0.223571	1.17
AGAP001057		ATP-dependent RNA helicase DDX10/DBP4 [Source:VB Community Annotation]	0.223571	1.17
AGAP001153		Polymerase delta-interacting protein 2 [Source:VB Community Annotation]	0.223214	1.17
AGAP013013			0.223214	1.17
AGAP005020			0.223214	1.17
AGAP009080		FAD-dependent oxidoreductase domain-containing protein 1 [Source:VB Community Annotation]	0.222857	1.17
AGAP006073			0.222857	1.17
AGAP007454	LRIM8A	leucine-rich immune protein (Short) [Source:VB Community Annotation]	0.222857	1.17
AGAP007975		pyruvate dehydrogenase E2 component (dihydrolipoamide acetyltransferase) [Source:VB Community Annotation]	0.222857	1.17
AGAP001912	Or8	odorant receptor 8 [Source:VB Community Annotation]	0.2225	1.17
AGAP000736			0.2225	1.17
AGAP009085		Cysteine-rich secretory protein 2 precursor [Source:VB Community Annotation]	0.2225	1.17
AGAP006418		venom allergen [Source:VB Community Annotation]	0.2225	1.17
AGAP009802	Gr12	gustatory receptor 12 [Source:VB Community Annotation]	0.2224	1.17
AGAP006032			0.222143	1.17
AGAP010606		mitochondrial import inner membrane translocase subunit Tim8 B [Source:VB Community Annotation]	0.222143	1.17
AGAP005775		Bax inhibitor 1 [Source:VB Community Annotation]	0.222143	1.17
AGAP028071			0.222143	1.17
AGAP004486		adiponectin receptor [Source:VB Community Annotation]	0.221786	1.17
AGAP004657		mitochondrial inner membrane translocase subunit (TIM17) [Source:VB Community Annotation]	0.221786	1.17
AGAP006361		myosin light chain 5 [Source:VB Community Annotation]	0.221786	1.17
AGAP006650	mRpS28	28S ribosomal protein S28, mitochondrial [Source:VB Community Annotation]	0.221786	1.17
AGAP028563			0.221786	1.17
AGAP008941		ubiquitin-conjugating enzyme E2 D/E [Source:VB Community Annotation]	0.221429	1.17
AGAP002552		glucose dehydrogenase (acceptor) [Source:VB Community Annotation]	0.221429	1.17
AGAP002513		Defective in cullin neddylation protein [Source:UniProtKB/TrEMBL;Acc:Q7PGI3]	0.221071	1.17
AGAP011172		cystathionine gamma-lyase [Source:VB Community Annotation]	0.221071	1.17
AGAP002981		cytochrome c oxidase assembly protein COX16 homolog, mitochondrial precursor [Source:VB Community Annotation]	0.221071	1.17
AGAP010275			0.220714	1.17
AGAP003015		Argininosuccinate synthase [Source:UniProtKB/Swiss-Prot;Acc:Q7PR38]	0.220714	1.17
AGAP010879			0.220714	1.17
AGAP006707		serine-type enodpeptidase [Source:VB Community Annotation]	0.22	1.16
AGAP028157			0.22	1.16
AGAP008246		gamma-butyrobetaine dioxygenase [Source:VB Community Annotation]	0.22	1.16
AGAP000545			0.219643	1.16
AGAP009738	GRX3	glutaredoxin [Source:VB Community Annotation]	0.219643	1.16
AGAP006878		mitochondrial complex I protein Fmp36 [Source:VB Community Annotation]	0.219286	1.16
AGAP012328			0.219286	1.16
AGAP006185			0.219286	1.16
AGAP004451		UDPglucose--hexose-1-phosphate uridylyltransferase [Source:VB Community Annotation]	0.219286	1.16
AGAP009720	Or74	odorant receptor 74 [Source:VB Community Annotation]	0.2192	1.16
AGAP000523		F-type H+-transporting ATPase subunit c [Source:VB Community Annotation]	0.218929	1.16
AGAP005191		exosome complex exonuclease DIS3/RRP44 [Source:VB Community Annotation]	0.218929	1.16
AGAP002212			0.218929	1.16
AGAP001343		fatty acyl-CoA reductase 2 [Source:VB Community Annotation]	0.218571	1.16
AGAP008593			0.218571	1.16
AGAP006224		aldehyde oxidase [Source:VB Community Annotation]	0.218214	1.16
AGAP005330	Oseg2	outer segment 2 [Source:VB Community Annotation]	0.218214	1.16
AGAP008600			0.218214	1.16
AGAP001512		glutamate--cysteine ligase catalytic subunit [Source:VB Community Annotation]	0.218214	1.16
AGAP007380		NADH dehydrogenase (ubiquinone) 1 beta subcomplex 11 [Source:VB Community Annotation]	0.218214	1.16
AGAP009926		nucleoside diphosphate-linked moiety X motif 19, mitochondrial [Source:VB Community Annotation]	0.217857	1.16
AGAP007895		A-kinase anchor protein 10 [Source:UniProtKB/TrEMBL;Acc:A0A1S4GWK9]	0.2175	1.16
AGAP003254	Gr16	gustatory receptor 16 [Source:VB Community Annotation]	0.2175	1.16
AGAP006420		venom allergen [Source:VB Community Annotation]	0.2175	1.16
AGAP010368		2-hydroxyacyl-CoA lyase 1 [Source:VB Community Annotation]	0.217143	1.16
AGAP002331		sodium-independent sulfate anion transporter [Source:VB Community Annotation]	0.216786	1.16
AGAP001961	GPRVPR2	GPCR vasopressin family receptor 2 [Source:VB Community Annotation]	0.216786	1.16
AGAP005600		sugar transporter ERD6-like 6 [Source:VB Community Annotation]	0.216429	1.16
AGAP028400			0.216429	1.16
AGAP000497			0.216429	1.16
AGAP003482		oxysterol-binding protein [Source:VB Community Annotation]	0.216071	1.16
AGAP007480	CYP6AH1	cytochrome P450 [Source:VB Community Annotation]	0.216071	1.16
AGAP002389		ubiquitin-like 4A [Source:VB Community Annotation]	0.215714	1.16
AGAP005813		FeS cluster assembly scaffold IscU [Source:VB Community Annotation]	0.215357	1.16
AGAP010288		YY1-associated factor 2 [Source:VB Community Annotation]	0.215357	1.16
AGAP004961			0.215357	1.16
AGAP001291		zinc finger protein ZIC, invertebrate [Source:VB Community Annotation]	0.214643	1.16
AGAP004842		ubiquinone biosynthesis protein COQ9, mitochondrial [Source:VB Community Annotation]	0.214286	1.16
AGAP012305		Muscle LIM protein at 84B [Source:VB Community Annotation]	0.214286	1.16
AGAP010504	Or43	odorant receptor 43 [Source:VB Community Annotation]	0.214286	1.16
AGAP029078			0.213929	1.16
AGAP001791	Nep2	neprilysin, neutral endopeptidase 2 [Source:VB Community Annotation]	0.213571	1.16
AGAP011179	GPRNNA15	putative GPCR class a orphan receptor 15 [Source:VB Community Annotation]	0.213571	1.16
AGAP013039			0.213571	1.16
AGAP012218		sugar transporter ERD6-like 6 [Source:VB Community Annotation]	0.213214	1.16
AGAP007796	Nep3	neprilysin, neutral endopeptidase 3 [Source:VB Community Annotation]	0.213214	1.16
AGAP000587			0.213214	1.16
AGAP004506	pburs	Partner of bursicon [Source:UniProtKB/Swiss-Prot;Acc:Q566B3]	0.212857	1.16
AGAP007275			0.212857	1.16
AGAP009006			0.212857	1.16
AGAP001051			0.2125	1.16
AGAP004846	SCRB9	Class B Scavenger Receptor (CD36 domain). [Source:VB Community Annotation]	0.2125	1.16
AGAP013297			0.2125	1.16
AGAP009966		female reproductive tract protease GLEANR_896 [Source:VB Community Annotation]	0.212381	1.16
AGAP005863		N-alpha-acetyltransferase 35, NatC auxiliary subunit [Source:VB Community Annotation]	0.212143	1.16
AGAP001594			0.212143	1.16
AGAP013354			0.212105	1.16
AGAP005364		protein BAT5 [Source:VB Community Annotation]	0.211786	1.16
AGAP000658	GPRGHP3	putative growth hormone releasing hormone receptor 3 [Source:VB Community Annotation]	0.211786	1.16
AGAP004689			0.211429	1.16
AGAP011405			0.211429	1.16
AGAP012385		Toll [Source:VB Community Annotation]	0.211071	1.16
AGAP013033			0.211071	1.16
AGAP008154			0.210476	1.16
AGAP011885		tRNA-splicing endonuclease subunit Sen34 [Source:UniProtKB/TrEMBL;Acc:A0NGQ6]	0.210357	1.16
AGAP004103		dehydrogenase/reductase SDR family member 11 precursor [Source:VB Community Annotation]	0.21	1.16
AGAP001160			0.21	1.16
AGAP004435			0.21	1.16
AGAP004088			0.209643	1.16
AGAP000513		dipeptidase E [Source:VB Community Annotation]	0.209643	1.16
AGAP010149		cytochrome b5-related [Source:VB Community Annotation]	0.209286	1.16
AGAP009984		cell cycle control protein 50A [Source:VB Community Annotation]	0.209286	1.16
AGAP004339		cellular retinaldehyde binding protein [Source:VB Community Annotation]	0.209286	1.16
AGAP007950		Uncharacterized protein KIAA0152 [Source:VB Community Annotation]	0.209286	1.16
AGAP005054			0.207857	1.15
AGAP008837		20S proteasome subunit beta 4 [Source:VB Community Annotation]	0.207857	1.15
AGAP001084		Fatty acyl-CoA reductase [Source:UniProtKB/TrEMBL;Acc:Q7Q2V5]	0.207857	1.15
AGAP001556	OBP7	odorant-binding protein antennal 7 [Source:VB Community Annotation]	0.2075	1.15
AGAP007514			0.2075	1.15
AGAP003930			0.207143	1.15
AGAP004923	IR64a	ionotropic receptor IR64a [Source:VB Community Annotation]	0.207143	1.15
AGAP007337			0.206522	1.15
AGAP007894		translation elongation factor G [Source:VB Community Annotation]	0.206071	1.15
AGAP000946		C-4 methylsterol oxidase [Source:VB Community Annotation]	0.205714	1.15
AGAP003075			0.205714	1.15
AGAP012946			0.205714	1.15
AGAP004158		UDP-sugar diphosphatase [Source:VB Community Annotation]	0.205357	1.15
AGAP005104			0.205357	1.15
AGAP002428			0.205357	1.15
AGAP009729	CCAP	cardioacceleratory peptide [Source:VB Community Annotation]	0.205	1.15
AGAP001727			0.205	1.15
AGAP002526			0.205	1.15
AGAP012521			0.204643	1.15
AGAP006705			0.204643	1.15
AGAP009783		short/branched chain acyl-CoA dehydrogenase [Source:VB Community Annotation]	0.204643	1.15
AGAP005293		beta-tubulin isotype I [Source:VB Community Annotation]	0.204643	1.15
AGAP010517	MnSOD1	manganese-iron superoxide dismutase 1 [Source:VB Community Annotation]	0.204286	1.15
AGAP007507	mRpL48	39S ribosomal protein L48, mitochondrial [Source:VB Community Annotation]	0.204286	1.15
AGAP003567		hepatitis B virus X-interacting protein [Source:VB Community Annotation]	0.203929	1.15
AGAP003501		Lipase [Source:UniProtKB/TrEMBL;Acc:Q5TVS6]	0.203929	1.15
AGAP001515			0.203929	1.15
AGAP011251		ubiquitin-like protein 5 [Source:VB Community Annotation]	0.203571	1.15
AGAP000923		SWI/SNF-related matrix-associated actin-dependent regulator of chromatin [Source:VB Community Annotation]	0.203571	1.15
AGAP006663		tRNASer (uridine44-2'-O)-methyltransferase [Source:VB Community Annotation]	0.203571	1.15
AGAP007391		Coenzyme Q10 homolog B (S. cerevisiae) [Source:VB Community Annotation]	0.203571	1.15
AGAP011137		Thiomorpholine-carboxylate dehydrogenase [Source:VB Community Annotation]	0.203571	1.15
AGAP029117			0.203571	1.15
AGAP010438		nuclear receptor subfamily 0 group A [Source:VB Community Annotation]	0.203571	1.15
AGAP002170		NADH dehydrogenase (ubiquinone) flavoprotein 2 [Source:VB Community Annotation]	0.203214	1.15
AGAP007479		methylenetetrahydrofolate reductase (NADPH) [Source:VB Community Annotation]	0.203214	1.15
AGAP006456		NADH dehydrogenase (ubiquinone) Fe-S protein 3 [Source:VB Community Annotation]	0.203214	1.15
AGAP002540			0.203182	1.15
AGAP003274		solute carrier family 12 (sodium/potassium/chloride transporter), member 2 [Source:VB Community Annotation]	0.202857	1.15
AGAP004297			0.2025	1.15
AGAP004533		cathepsin B [Source:VB Community Annotation]	0.2025	1.15
AGAP000798	GLURIIc	ionotropic receptor GLURIIc [Source:VB Community Annotation]	0.202143	1.15
AGAP009603	SLC25A27	mitochondrial uncoupling protein (solute carrier family 25) [Source:VB Community Annotation]	0.201786	1.15
AGAP013464			0.201429	1.15
AGAP008718		solute carrier family 9 (sodium/hydrogen exchanger), member 6/7 [Source:VB Community Annotation]	0.201429	1.15
AGAP000170		NADH dehydrogenase (ubiquinone) Fe-S protein 7 [Source:VB Community Annotation]	0.201429	1.15
AGAP008898		mitochondrial ATPase inhibitor [Source:VB Community Annotation]	0.201429	1.15
AGAP010205			0.201429	1.15
AGAP000687			0.201111	1.15
AGAP010277			0.201071	1.15
AGAP006691	IR139	ionotropic receptor IR139 [Source:VB Community Annotation]	0.2008	1.15
AGAP008804		peroxin-19 [Source:VB Community Annotation]	0.200714	1.15
AGAP008666		uncharacterized protein CG11426 [Source:VB Community Annotation]	0.200714	1.15
AGAP004236			0.200714	1.15
AGAP003555		multiple inositol-polyphosphate phosphatase [Source:VB Community Annotation]	0.200357	1.15
AGAP008234		NTF2-related export protein 1/2 [Source:VB Community Annotation]	0.200357	1.15
AGAP008878		defense protein [Source:VB Community Annotation]	0.200357	1.15
AGAP009211			0.200357	1.15
AGAP012707			0.2	1.15
AGAP011059		coiled-coil-helix-coiled-coil-helix domain-containing protein 7 [Source:VB Community Annotation]	0.2	1.15
AGAP011130		NADH dehydrogenase (ubiquinone) 1 alpha subcomplex 10 [Source:VB Community Annotation]	0.2	1.15
AGAP000950	mRpL9	39S ribosomal protein L9, mitochondrial [Source:VB Community Annotation]	0.199643	1.15
AGAP008484		tRNA-dihydrouridine synthase 1 [Source:VB Community Annotation]	0.199643	1.15
AGAP010295			0.199643	1.15
AGAP011426		solute carrier family 17 member 5 [Source:VB Community Annotation]	0.199643	1.15
AGAP001903	Mdh2	NAD-dependent malate dehydrogenase [Source:VB Community Annotation]	0.199643	1.15
AGAP003000		MFS transporter, PCFT/HCP family, solute carrier family 46 (folate transporter [Source:VB Community Annotation]	0.199286	1.15
AGAP004861		Tetraspanin [Source:UniProtKB/TrEMBL;Acc:Q7Q961]	0.199286	1.15
AGAP005927	mRpL36	39S ribosomal protein L36, mitochondrial [Source:VB Community Annotation]	0.199286	1.15
AGAP006068			0.199286	1.15
AGAP004787		Fatty acyl-CoA reductase [Source:UniProtKB/TrEMBL;Acc:Q7Q2S4]	0.199286	1.15
AGAP002558	Or40	odorant receptor 40 [Source:VB Community Annotation]	0.199167	1.15
AGAP000234			0.198929	1.15
AGAP010133	SCRPQ2	Class B Scavenger Receptor (CD36 domain). [Source:VB Community Annotation]	0.198929	1.15
AGAP012496			0.198571	1.15
AGAP000359		venom allergen [Source:VB Community Annotation]	0.198571	1.15
AGAP029055			0.198571	1.15
AGAP003494		sugar transporter ERD6-like 7 [Source:VB Community Annotation]	0.198214	1.15
AGAP007755			0.198214	1.15
AGAP002831		ribosomal RNA small subunit methyltransferase H [Source:VB Community Annotation]	0.198214	1.15
AGAP002777	mRpS33	28S ribosomal protein S33, mitochondrial [Source:VB Community Annotation]	0.197857	1.15
AGAP000457		protein-L-isoaspartate(D-aspartate) O-methyltransferase [Source:VB Community Annotation]	0.197857	1.15
AGAP002067		cell cycle progression [Source:VB Community Annotation]	0.197857	1.15
AGAP003984		3-dehydrosphinganine reductase [Source:VB Community Annotation]	0.197857	1.15
AGAP002907			0.197857	1.15
AGAP010230		MAGUK p55 subfamily member 3 [Source:VB Community Annotation]	0.1975	1.15
AGAP007721			0.1975	1.15
AGAP005094			0.1975	1.15
AGAP009273		Seminal fluid protein HACP027 [Source:VB Community Annotation]	0.1975	1.15
AGAP013525			0.197407	1.15
AGAP008461	CPLCG17	cuticular protein CPLCG family (CPLCG17) [Source:VB Community Annotation]	0.197222	1.15
AGAP003874		uridine kinase [Source:VB Community Annotation]	0.197143	1.15
AGAP008798		guanine nucleotide exchange factor MSS4 [Source:VB Community Annotation]	0.197143	1.15
AGAP006120			0.197143	1.15
AGAP003184		5-aminolevulinate synthase [Source:UniProtKB/TrEMBL;Acc:Q7QBG3]	0.196786	1.15
AGAP002813	CLIPD6	CLIP-domain serine protease [Source:VB Community Annotation]	0.196429	1.15
AGAP028176			0.196429	1.15
AGAP010552		mimitin, mitochondrial [Source:VB Community Annotation]	0.196429	1.15
AGAP009076		carnitine O-acetyltransferase [Source:VB Community Annotation]	0.196071	1.15
AGAP010428		1,4-alpha-glucan branching enzyme [Source:VB Community Annotation]	0.196071	1.15
AGAP013528			0.196071	1.15
AGAP013351			0.195714	1.15
AGAP013713			0.195714	1.15
AGAP012251		inorganic phosphate cotransporter [Source:VB Community Annotation]	0.195714	1.15
AGAP010394		Patched-related [Source:VB Community Annotation]	0.195714	1.15
AGAP000897		coiled-coil-helix-coiled-coil-helix domain-containing protein 2, mitochondrial [Source:VB Community Annotation]	0.195357	1.15
AGAP003364			0.195357	1.15
AGAP001390			0.195357	1.15
AGAP009109			0.195357	1.15
AGAP010717	CPR143	cuticular protein RR-2 family 143 [Source:VB Community Annotation]	0.195357	1.15
AGAP007453	LRIM9	leucine-rich immune protein (Short) [Source:VB Community Annotation]	0.195357	1.15
AGAP004095			0.195357	1.15
AGAP006960			0.195	1.14
AGAP011391			0.195	1.14
AGAP001120	Gr40	gustatory receptor 40 [Source:VB Community Annotation]	0.194762	1.14
AGAP012079		Miranda [Source:VB Community Annotation]	0.194643	1.14
AGAP002003			0.194643	1.14
AGAP007952		ubiquitin-conjugating enzyme E2 D/E [Source:VB Community Annotation]	0.194643	1.14
AGAP009374	CYP9M1	cytochrome P450 [Source:VB Community Annotation]	0.194286	1.14
AGAP008230			0.194286	1.14
AGAP003607		Cad96Cb, isoform B [Source:UniProtKB/TrEMBL;Acc:A0A1S4GJ87]	0.193929	1.14
AGAP010345		OTU domain-containing protein 7 [Source:VB Community Annotation]	0.193929	1.14
AGAP011357		All-trans/9-cis/11-cis [Source:VB Community Annotation]	0.193571	1.14
AGAP000400			0.193571	1.14
AGAP010147		myosin heavy chain [Source:VB Community Annotation]	0.193214	1.14
AGAP000842		NADH dehydrogenase (ubiquinone) 1 alpha subcomplex, assembly factor 1 [Source:VB Community Annotation]	0.193214	1.14
AGAP005451	CPR11	cuticular protein RR-1 family 11 [Source:VB Community Annotation]	0.192917	1.14
AGAP000348			0.192857	1.14
AGAP009094		cysteine desulfurase [Source:VB Community Annotation]	0.192857	1.14
AGAP001189	OBP10	odorant-binding protein 10 [Source:VB Community Annotation]	0.192857	1.14
AGAP000385			0.192857	1.14
AGAP010239		DnaJ homolog subfamily B member 5 [Source:VB Community Annotation]	0.192857	1.14
AGAP012152			0.192857	1.14
AGAP002382			0.1925	1.14
AGAP000433		Ras-related protein Rab-39B [Source:VB Community Annotation]	0.192143	1.14
AGAP011989	Or63	odorant receptor 63 [Source:VB Community Annotation]	0.192	1.14
AGAP002978			0.191923	1.14
AGAP011814		guanine nucleotide binding protein (G protein), beta polypeptide 1-like [Source:VB Community Annotation]	0.191786	1.14
AGAP006072		molybdenum cofactor biosynthesis protein [Source:VB Community Annotation]	0.191786	1.14
AGAP010237			0.191071	1.14
AGAP002077		tRNA pseudouridine synthase 2 [Source:VB Community Annotation]	0.191071	1.14
AGAP010816	TEP3	thioester-containing protein 3 [Source:VB Community Annotation]	0.191071	1.14
AGAP003846		secretory phospholipase A2 [Source:VB Community Annotation]	0.191071	1.14
AGAP005228	Med9	mediator of RNA polymerase II transcription subunit 9 [Source:VB Community Annotation]	0.191071	1.14
AGAP007104		farnesyl diphosphate synthase [Source:VB Community Annotation]	0.191071	1.14
AGAP012330			0.190357	1.14
AGAP005560		microspherule protein 1 [Source:VB Community Annotation]	0.190357	1.14
AGAP009435			0.19	1.14
AGAP006683			0.19	1.14
AGAP004510		Innexin inx2 [Source:VB Community Annotation]	0.189643	1.14
AGAP009903		tRNA pseudouridine synthase (Fragment) [Source:UniProtKB/TrEMBL;Acc:Q7Q194]	0.189643	1.14
AGAP010769		glucosamine-phosphate N-acetyltransferase [Source:VB Community Annotation]	0.189643	1.14
AGAP001814		cytosolic carboxypeptidase 6 [Source:VB Community Annotation]	0.189643	1.14
AGAP000316			0.189286	1.14
AGAP010866		6-phosphogluconolactonase [Source:VB Community Annotation]	0.189286	1.14
AGAP002726	CPR9	cuticular protein RR-1 family 9 [Source:VB Community Annotation]	0.189286	1.14
AGAP004916			0.188929	1.14
AGAP001654		Histone deacetylase complex subunit SAP30 homolog [Source:UniProtKB/Swiss-Prot;Acc:Q7PXY4]	0.188929	1.14
AGAP000697			0.188929	1.14
AGAP002721		Tryptophan 2,3-dioxygenase [Source:UniProtKB/Swiss-Prot;Acc:O77457]	0.188571	1.14
AGAP007679			0.188571	1.14
AGAP010845			0.188214	1.14
AGAP011150		molecular chaperone GrpE [Source:VB Community Annotation]	0.188214	1.14
AGAP004872			0.188214	1.14
AGAP009082	DOX-A2	26S proteasome non-ATPase regulatory subunit 3 [Source:VB Community Annotation]	0.187857	1.14
AGAP007972	ODDA	odd skipped-like protein [Source:VB Community Annotation]	0.187857	1.14
AGAP011634		Fumarylacetoacetate hydrolase domain containing 2A [Source:VB Community Annotation]	0.187857	1.14
AGAP003165		Succinate-semialdehyde dehydrogenase I [Source:VB Community Annotation]	0.1875	1.14
AGAP003006			0.1875	1.14
AGAP001670		translation initiation factor IF-2 [Source:VB Community Annotation]	0.1875	1.14
AGAP008228		dual specificity phosphatase [Source:VB Community Annotation]	0.187143	1.14
AGAP005604	Med20	Mediator of RNA polymerase II transcription subunit 20 [Source:UniProtKB/Swiss-Prot;Acc:Q7Q6Y4]	0.187143	1.14
AGAP005308			0.187143	1.14
AGAP009832	CASPS8	short caspase 8 [Source:VB Community Annotation]	0.187143	1.14
AGAP011829		NADH dehydrogenase (ubiquinone) 1 beta subcomplex 4 [Source:VB Community Annotation]	0.187143	1.14
AGAP002731		protein prenyltransferase alpha subunit repeat containing protein 1 [Source:VB Community Annotation]	0.186071	1.14
AGAP004972		OTU domain-containing protein 4 [Source:VB Community Annotation]	0.186071	1.14
AGAP009979		glycoprotein-N-acetylgalactosamine 3-beta-galactosyltransferase [Source:VB Community Annotation]	0.185714	1.14
AGAP010086		arginyl-tRNA synthetase [Source:VB Community Annotation]	0.185714	1.14
AGAP004566		Clipd1 [Source:VB Community Annotation]	0.185714	1.14
AGAP000657		amiloride-sensitive sodium channel [Source:VB Community Annotation]	0.185714	1.14
AGAP011469	OR3	odorant receptor 3 [Source:VB Community Annotation]	0.185455	1.14
AGAP000199		phospholipase D3/4 [Source:VB Community Annotation]	0.185357	1.14
AGAP005168			0.185357	1.14
AGAP007827	Eno	enolase [Source:VB Community Annotation]	0.185357	1.14
AGAP002454		Golgi SNAP receptor complex member 1 [Source:UniProtKB/TrEMBL;Acc:Q7QC51]	0.185	1.14
AGAP006603			0.184643	1.14
AGAP003599		F-type H+-transporting ATPase oligomycin sensitivity conferral protein [Source:VB Community Annotation]	0.184643	1.14
AGAP006221		aldehyde oxidase [Source:VB Community Annotation]	0.184286	1.14
AGAP013393	APN2	aminopeptidase N1 [Source:VB Community Annotation]	0.184286	1.14
AGAP010120	CPR97	cuticular protein RR-2 family 97 [Source:VB Community Annotation]	0.184	1.14
AGAP000855			0.183929	1.14
AGAP002528		trafficking protein particle complex subunit 2 [Source:VB Community Annotation]	0.183929	1.14
AGAP000272		transcription initiation factor TFIID subunit 9 / adenylate kinase [Source:VB Community Annotation]	0.183929	1.14
AGAP001357		beta-catenin-like protein 1 [Source:VB Community Annotation]	0.183929	1.14
AGAP028647			0.183214	1.14
AGAP011301			0.183214	1.14
AGAP010860		sodium-dependent nutrient amino acid transporter 2 [Source:VB Community Annotation]	0.182857	1.14
AGAP004640			0.182857	1.14
AGAP000290	CLIPA27	CLIP-domain serine protease [Source:VB Community Annotation]	0.1825	1.13
AGAP009234		elongation factor Ts, mitochondrial [Source:VB Community Annotation]	0.1825	1.13
AGAP002730		iron-sulfur cluster assembly protein [Source:VB Community Annotation]	0.1825	1.13
AGAP000177	CPR128	cuticular protein RR-2 family 128 [Source:VB Community Annotation]	0.1825	1.13
AGAP007642	Pfk	ATP-dependent 6-phosphofructokinase [Source:VB Community Annotation]	0.182143	1.13
AGAP008922			0.182143	1.13
AGAP012503		Developmentally regulated RNA-binding protein [Source:VB Community Annotation]	0.182143	1.13
AGAP007655	bw	protein brown [Source:VB Community Annotation]	0.182143	1.13
AGAP005175		acetyl-CoA carboxylase / biotin carboxylase [Source:VB Community Annotation]	0.182143	1.13
AGAP007297		NADH dehydrogenase (ubiquinone) 1 beta subcomplex 5 [Source:VB Community Annotation]	0.182143	1.13
AGAP000149		Ras association domain-containing protein 2/4 [Source:VB Community Annotation]	0.181786	1.13
AGAP003411			0.181786	1.13
AGAP002661		delta(3,5)-Delta(2,4)-dienoyl-CoA isomerase [Source:VB Community Annotation]	0.181786	1.13
AGAP012393			0.181429	1.13
AGAP005313			0.181071	1.13
AGAP011283		NF-kappa-B inhibitor-interacting Ras-like protein [Source:VB Community Annotation]	0.181071	1.13
AGAP001662			0.181071	1.13
AGAP004197		6-phosphogluconate dehydrogenase, decarboxylating [Source:UniProtKB/TrEMBL;Acc:Q7PQM3]	0.180714	1.13
AGAP003942			0.180714	1.13
AGAP001311	mRpL20	39S ribosomal protein L20, mitochondrial [Source:VB Community Annotation]	0.180714	1.13
AGAP001184		ganglioside GM2 activator [Source:VB Community Annotation]	0.180714	1.13
AGAP010891		ariadne-1 [Source:VB Community Annotation]	0.180714	1.13
AGAP003303			0.180714	1.13
AGAP002491			0.180714	1.13
AGAP012093			0.180714	1.13
AGAP008745			0.180455	1.13
AGAP009221	SRPN5	serine protease inhibitor (serpin) 5 [Source:VB Community Annotation]	0.180357	1.13
AGAP008027		Slowmo [Source:VB Community Annotation]	0.180357	1.13
AGAP006255			0.180357	1.13
AGAP005189		Biogenesis of lysosome-related organelles complex 1 subunit 6 [Source:UniProtKB/TrEMBL;Acc:A7UT99]	0.18	1.13
AGAP002722	Or28	odorant receptor 28 [Source:VB Community Annotation]	0.18	1.13
AGAP010497		peroxisomal biogenesis factor 12 [Source:VB Community Annotation]	0.18	1.13
AGAP008094		gamma-secretase subunit PEN-2 [Source:VB Community Annotation]	0.18	1.13
AGAP003261			0.179643	1.13
AGAP001426			0.179643	1.13
AGAP002810		45 kDa calcium-binding protein [Source:VB Community Annotation]	0.179643	1.13
AGAP000375			0.179643	1.13
AGAP002402		copper homeostasis protein [Source:VB Community Annotation]	0.179643	1.13
AGAP008717		hydroxymethylglutaryl-CoA lyase [Source:VB Community Annotation]	0.179286	1.13
AGAP002037		Dihydroorotate dehydrogenase (quinone), mitochondrial [Source:UniProtKB/TrEMBL;Acc:Q7PYN9]	0.179286	1.13
AGAP004818	mRpS16	28S ribosomal protein S16, mitochondrial [Source:VB Community Annotation]	0.178929	1.13
AGAP005651		Cytoplasmic tRNA 2-thiolation protein 2 [Source:UniProtKB/Swiss-Prot;Acc:A0NEF7]	0.178929	1.13
AGAP002388		Endonuclease III homolog [Source:UniProtKB/TrEMBL;Acc:Q7QC07]	0.178929	1.13
AGAP007830			0.17875	1.13
AGAP003212	Adrenodoxin		0.178571	1.13
AGAP013729			0.177857	1.13
AGAP011189			0.177857	1.13
AGAP006487		trypsin-alpha [Source:VB Community Annotation]	0.1775	1.13
AGAP008442			0.1775	1.13
AGAP004528			0.1775	1.13
AGAP005109		MICOS complex subunit MIC13 [Source:UniProtKB/TrEMBL;Acc:Q7Q9Q1]	0.1775	1.13
AGAP004683			0.1775	1.13
AGAP001942			0.1775	1.13
AGAP008174			0.177143	1.13
AGAP006893			0.177143	1.13
AGAP028464			0.177143	1.13
AGAP004296		signal peptidase complex subunit 1 [Source:VB Community Annotation]	0.177143	1.13
AGAP008369			0.176786	1.13
AGAP000698			0.176786	1.13
AGAP005888			0.176429	1.13
AGAP001203			0.176071	1.13
AGAP003561			0.176071	1.13
AGAP004098		GTP-binding protein SAR1 [Source:VB Community Annotation]	0.176071	1.13
AGAP006088			0.175714	1.13
AGAP003728		Uncharacterized methyltransferase WBSCR22 [Source:VB Community Annotation]	0.175714	1.13
AGAP008157		zinc finger protein 330 homolog [Source:VB Community Annotation]	0.175714	1.13
AGAP003440			0.175357	1.13
AGAP007788		E3 ubiquitin-protein ligase RNF31 [Source:VB Community Annotation]	0.175357	1.13
AGAP013333		Phosphate carrier, mitochondrial [Source:VB Community Annotation]	0.175357	1.13
AGAP003142		sulfide:quinone oxidoreductase [Source:VB Community Annotation]	0.175	1.13
AGAP013449		rhythmically expressed gene 2 protein [Source:VB Community Annotation]	0.175	1.13
AGAP003600		Elongation of very long chain fatty acids protein [Source:UniProtKB/TrEMBL;Acc:Q7QAP0]	0.175	1.13
AGAP007670		U2 small nuclear ribonucleoprotein A [Source:VB Community Annotation]	0.174643	1.13
AGAP013287			0.174643	1.13
AGAP006467			0.174643	1.13
AGAP011581	mRpL12	39S ribosomal protein L12, mitochondrial [Source:VB Community Annotation]	0.174286	1.13
AGAP001432			0.174286	1.13
AGAP011931	mRpS31	28S ribosomal protein S31, mitochondrial [Source:VB Community Annotation]	0.174286	1.13
AGAP010293		mitochondrial glutamate carrier 1 [Source:VB Community Annotation]	0.174286	1.13
AGAP000700		Vesicle-associated membrane protein 7 [Source:VB Community Annotation]	0.174286	1.13
AGAP004829	GPRNNA11	putative GPCR class a orphan receptor 11 [Source:VB Community Annotation]	0.173929	1.13
AGAP010178			0.173929	1.13
AGAP008375		mannose-P-dolichol utilization defect 1 [Source:VB Community Annotation]	0.173929	1.13
AGAP008552	CYP4H27	cytochrome P450 [Source:VB Community Annotation]	0.17375	1.13
AGAP001253			0.173571	1.13
AGAP010381			0.173571	1.13
AGAP004489			0.173214	1.13
AGAP000947	GSTU1	glutathione S-transferase unclassified 1 [Source:VB Community Annotation]	0.173214	1.13
AGAP000862		alpha 1,3-glucosidase [Source:VB Community Annotation]	0.173214	1.13
AGAP008737		cytohesin-1 [Source:VB Community Annotation]	0.173214	1.13
AGAP010336		tubulin polyglutamylase TTLL1 [Source:VB Community Annotation]	0.173214	1.13
AGAP001744		cytochrome c oxidase assembly protein subunit 15 [Source:VB Community Annotation]	0.172857	1.13
AGAP003042		RGP1 retrograde golgi transport homolog (S. cerevisiae) [Source:VB Community Annotation]	0.172857	1.13
AGAP002645		septin 2 [Source:VB Community Annotation]	0.172857	1.13
AGAP003287			0.172857	1.13
AGAP007044		potassium channel tetramerisation domain containing 1 [Source:VB Community Annotation]	0.1725	1.13
AGAP004789		high mobility group 20A [Source:VB Community Annotation]	0.1725	1.13
AGAP006030	mfrn	mitoferrin [Source:VB Community Annotation]	0.1725	1.13
AGAP000299			0.1725	1.13
AGAP006839	CPR67	cuticular protein RR-1 family 67 [Source:VB Community Annotation]	0.172174	1.13
AGAP005223			0.172143	1.13
AGAP007713		solute carrier family 39 (zinc transporter), member 11 [Source:VB Community Annotation]	0.172143	1.13
AGAP002500		monothiol glutaredoxin [Source:VB Community Annotation]	0.172143	1.13
AGAP002012			0.171786	1.13
AGAP000812		calcium binding protein [Source:VB Community Annotation]	0.171786	1.13
AGAP010377			0.171429	1.13
AGAP001420		2,3-bisphosphoglycerate-dependent phosphoglycerate mutase [Source:VB Community Annotation]	0.171429	1.13
AGAP010841			0.171429	1.13
AGAP006426		cyanogenic beta-glucosidase [Source:VB Community Annotation]	0.171429	1.13
AGAP010499	AD20590	S-(hydroxymethyl)glutathione dehydrogenase [Source:UniProtKB/TrEMBL;Acc:A0A1S4H465]	0.171071	1.13
AGAP012485			0.171071	1.13
AGAP002943		NAD-dependent deacetylase sirtuin 2 [Source:VB Community Annotation]	0.171071	1.13
AGAP003493		sugar transporter ERD6-like 6 [Source:VB Community Annotation]	0.171071	1.13
AGAP011516		actin, cytoplasmic [Source:VB Community Annotation]	0.171071	1.13
AGAP010304			0.171071	1.13
AGAP008905			0.171071	1.13
AGAP003432		endoplasmic reticulum metallopeptidase 1 [Source:VB Community Annotation]	0.171071	1.13
AGAP004375		UDP-N-acetyl-alpha-D-galactosamine:polypeptide N-acetylgalactosaminyltransferase 20 [Source:VB Community Annotation]	0.170714	1.13
AGAP000758			0.170714	1.13
AGAP012754		ubiquitin-conjugating enzyme E2 E1 [Source:VB Community Annotation]	0.170714	1.13
AGAP007023	cue	Protein cueball [Source:UniProtKB/Swiss-Prot;Acc:Q7QIQ6]	0.170714	1.13
AGAP011147		ATP-dependent RNA helicase DDX56/DBP9 [Source:VB Community Annotation]	0.170417	1.13
AGAP010625			0.170357	1.13
AGAP002791		tRNA-dihydrouridine synthase 4 [Source:VB Community Annotation]	0.170357	1.13
AGAP005247			0.170357	1.13
AGAP010276		pyruvate dehydrogenase kinase [Source:VB Community Annotation]	0.17	1.13
AGAP006918		NADH dehydrogenase (ubiquinone) 1 alpha subcomplex 8 [Source:VB Community Annotation]	0.169643	1.12
AGAP004742		Pyruvate carboxylase [Source:UniProtKB/TrEMBL;Acc:A7UUW7]	0.169643	1.12
AGAP001367		beta-1,3-glucuronyltransferase [Source:VB Community Annotation]	0.169643	1.12
AGAP010210		Translocase of inner mitochondrial membrane 23 homolog [Source:VB Community Annotation]	0.169643	1.12
AGAP029082			0.169643	1.12
AGAP002464		secreted ferritin G subunit [Source:VB Community Annotation]	0.169643	1.12
AGAP000398		methionyl-tRNA formyltransferase [Source:VB Community Annotation]	0.169286	1.12
AGAP008923			0.168929	1.12
AGAP012416		DNA-directed RNA polymerase III subunit RPC7 [Source:VB Community Annotation]	0.168929	1.12
AGAP005899	Osi21	protein osiris 21 [Source:VB Community Annotation]	0.168929	1.12
AGAP013374			0.168929	1.12
AGAP012010		6-phosphofructo-2-kinase / fructose-2,6-bisphosphatase [Source:VB Community Annotation]	0.168929	1.12
AGAP002200			0.168571	1.12
AGAP028639			0.168571	1.12
AGAP000651	Actin5C	Actin-5C [Source:UniProtKB/Swiss-Prot;Acc:P84185]	0.168214	1.12
AGAP001172	Gr51	gustatory receptor 51 [Source:VB Community Annotation]	0.168214	1.12
AGAP000500	Cpr	NADPH cytochrome P450 reductase [Source:VB Community Annotation]	0.168214	1.12
AGAP011203		eukaryotic translation initiation factor [Source:VB Community Annotation]	0.168214	1.12
AGAP013519		U6 snRNA-associated Sm-like protein LSm3 [Source:VB Community Annotation]	0.167857	1.12
AGAP005149		H/ACA ribonucleoprotein complex subunit 3 [Source:VB Community Annotation]	0.167857	1.12
AGAP000309			0.1675	1.12
AGAP007757	Gr45	gustatory receptor 45 [Source:VB Community Annotation]	0.167143	1.12
AGAP013410			0.167143	1.12
AGAP013466			0.166786	1.12
AGAP010278		dihydrofolate reductase [Source:VB Community Annotation]	0.166786	1.12
AGAP028195			0.166786	1.12
AGAP006376	PDP1	PAR-domain protein 1 [Source:VB Community Annotation]	0.166786	1.12
AGAP008853			0.166429	1.12
AGAP012167	Pgi	phosphoglucose isomerase (glucose-6-phosphate isomerase) [Source:VB Community Annotation]	0.166429	1.12
AGAP009553		sulfotransferase (Sult) [Source:VB Community Annotation]	0.166071	1.12
AGAP001525			0.166071	1.12
AGAP007636		phosphatidate phosphatase LPIN [Source:VB Community Annotation]	0.165714	1.12
AGAP027999			0.165714	1.12
AGAP001589		Methylthioribose-1-phosphate isomerase [Source:UniProtKB/Swiss-Prot;Acc:Q7PKS9]	0.165357	1.12
AGAP007063		Origin recognition complex subunit 4 [Source:UniProtKB/TrEMBL;Acc:Q7QIT4]	0.165357	1.12
AGAP009166	IKK1	IMD pathway signalling IKK-beta). (ird5orthologue immune response deficient 5) [Source:VB Community Annotation]	0.165357	1.12
AGAP005350			0.165357	1.12
AGAP002228			0.165	1.12
AGAP011991	Or61	odorant receptor 61 [Source:VB Community Annotation]	0.165	1.12
AGAP005225		zinc finger protein ubi-d4 [Source:VB Community Annotation]	0.165	1.12
AGAP004718			0.165	1.12
AGAP010150		cytochrome b5-related [Source:VB Community Annotation]	0.165	1.12
AGAP001127		P37NB protein [Source:VB Community Annotation]	0.164643	1.12
AGAP008585		protein kinase, cGMP-dependent [Source:VB Community Annotation]	0.164643	1.12
AGAP008404			0.164643	1.12
AGAP008654	TEP12	thioester-containing protein 12 [Source:VB Community Annotation]	0.164643	1.12
AGAP007903		excitatory amino acid transporter 2 isoform 2 [Source:VB Community Annotation]	0.164286	1.12
AGAP013139			0.164286	1.12
AGAP008833			0.164286	1.12
AGAP000681		tRNA:m4X modification enzyme [Source:VB Community Annotation]	0.163929	1.12
AGAP010379		F-box protein 28 [Source:VB Community Annotation]	0.163929	1.12
AGAP028124			0.163929	1.12
AGAP008081			0.163929	1.12
AGAP000934		2-(3-amino-3-carboxypropyl)histidine synthase subunit 2 [Source:UniProtKB/TrEMBL;Acc:Q7QI32]	0.163571	1.12
AGAP011353		phosphomannomutase [Source:VB Community Annotation]	0.163571	1.12
AGAP005213		myosin XV [Source:VB Community Annotation]	0.163571	1.12
AGAP013406			0.163214	1.12
AGAP005612			0.162857	1.12
AGAP001309			0.162857	1.12
AGAP011984		UDP-N-acetyl-alpha-D-galactosamine:polypeptide N-acetylgalactosaminyltransferase 20 [Source:VB Community Annotation]	0.162857	1.12
AGAP006413		solute carrier family 37 (glycerol-3-phosphate transporter), member 1 [Source:VB Community Annotation]	0.1625	1.12
AGAP006237		Negative elongation factor E [Source:VB Community Annotation]	0.1625	1.12
AGAP003147		Golgin84 [Source:VB Community Annotation]	0.1625	1.12
AGAP011955			0.1625	1.12
AGAP003246	CLIPB2	CLIP-domain serine protease [Source:VB Community Annotation]	0.1625	1.12
AGAP008010			0.1625	1.12
AGAP028121			0.162143	1.12
AGAP002736			0.162143	1.12
AGAP012461		transcription factor Dp, invertebrate [Source:VB Community Annotation]	0.162143	1.12
AGAP007301		ribonucleases P/MRP protein subunit RPP25 [Source:VB Community Annotation]	0.162143	1.12
AGAP002914		galactokinase [Source:VB Community Annotation]	0.161786	1.12
AGAP008018	CYP12F4	cytochrome P450 [Source:VB Community Annotation]	0.161786	1.12
AGAP009120			0.161786	1.12
AGAP002258	Med31	mediator of RNA polymerase II transcription subunit 31 [Source:VB Community Annotation]	0.161786	1.12
AGAP011680		facilitated glucose transporter (solute carrier family 2) [Source:VB Community Annotation]	0.161786	1.12
AGAP028401			0.161481	1.12
AGAP001569		myosin alkali light chain 1 [Source:VB Community Annotation]	0.161429	1.12
AGAP008763			0.161071	1.12
AGAP008397			0.161071	1.12
AGAP002691		arrestin domain containing 2 [Source:VB Community Annotation]	0.161071	1.12
AGAP004612		phosphotransferase LOC123688 [Source:VB Community Annotation]	0.160714	1.12
AGAP010463		myo-inositol-1(or 4)-monophosphatase [Source:VB Community Annotation]	0.160714	1.12
AGAP002530		poly(ADP-ribose) glycohydrolase ARH3 [Source:VB Community Annotation]	0.160357	1.12
AGAP000738		Suppressor of defective silencing 3 homolog [Source:VB Community Annotation]	0.16	1.12
AGAP004031		mitochondrial electron transfer flavoprotein subunit alpha [Source:VB Community Annotation]	0.16	1.12
AGAP003500		Lipase [Source:UniProtKB/TrEMBL;Acc:Q7QH37]	0.16	1.12
AGAP008497	APG4B	autophagy related gene [Source:VB Community Annotation]	0.159643	1.12
AGAP002793		slit homolog 1 protein precursor [Source:VB Community Annotation]	0.159643	1.12
AGAP009998	RpS11	40S ribosomal protein S11 [Source:UniProtKB/Swiss-Prot;Acc:P52812]	0.159643	1.12
AGAP007590			0.159643	1.12
AGAP001032		Interferon-related developmental regulator 1 [Source:VB Community Annotation]	0.159286	1.12
AGAP011523			0.159286	1.12
AGAP004094		Sterol carrier protein-2 [Source:VB Community Annotation]	0.158929	1.12
AGAP000352	TWDL1	cuticular protein TWDL family (TWDL1) [Source:VB Community Annotation]	0.158929	1.12
AGAP011470		RNA polymerase II subunit A C-terminal domain phosphatase SSU72 [Source:VB Community Annotation]	0.158929	1.12
AGAP011846		cytochrome b-561 domain containing protein 2 [Source:VB Community Annotation]	0.158929	1.12
AGAP008400			0.158571	1.12
[truncated: 6,601 more rows]
