# Supplementary material for: A multi-omic meta-analysis reveals novel mechanisms of insecticide resistance in malaria vectors
Source: Commun Biol. 2025 May 23;8:790. doi: 10.1038/s42003-025-08221-6 (PMC12102355; doi:10.1038/s42003-025-08221-6)
Supplement: Supplementary file 4 — Supplementary Data 3 [file 42003_2025_8221_MOESM4_ESM.xlsx]

## Sheet: Sheet1
Supplementary Data 3: GENIE3 output for transcription factor interactors. VectorBase GeneID, GENIE3 Score, gene name and description, transcription factor name and transcription factor ID.
	GeneID	score	GeneName	GeneDescription	tf	tf_gene_id
3674	AGAP005744	0.592445	LRIM26	leucine-rich immune protein (Coil-less) [Source:VB Community Annotation]	Dsp1	AGAP000005
4626	AGAP007406	0.548637		Elongation factor 1-alpha [Source:UniProtKB/TrEMBL;Acc:Q7PT29]	Dsp1	AGAP000005
184	AGAP000281	0.523156			Dsp1	AGAP000005
7370	AGAP012148	0.522336		Mitogen-activated protein kinase [Source:UniProtKB/TrEMBL;Acc:Q7PZY6]	Dsp1	AGAP000005
7363	AGAP012139	0.516519		ubiquitin carboxyl-terminal hydrolase 12/46 [Source:VB Community Annotation]	Dsp1	AGAP000005
3823	AGAP005991	0.515147	RpL14	60S ribosomal protein L14 [Source:VB Community Annotation]	Dsp1	AGAP000005
1427	AGAP002194	0.500605		1D-myo-inositol-triphosphate 3-kinase [Source:VB Community Annotation]	Dsp1	AGAP000005
1710	AGAP002603	0.49123		elongation factor 1 alpha-like protein [Source:VB Community Annotation]	Dsp1	AGAP000005
2583	AGAP003968	0.483341		UMP-CMP kinase [Source:UniProtKB/TrEMBL;Acc:Q7Q292]	Dsp1	AGAP000005
7059	AGAP011551	0.47334		protein transport protein SEC31 [Source:VB Community Annotation]	Dsp1	AGAP000005
4162	AGAP006614	0.470086		transcription factor BTF3 homolog 4 [Source:VB Community Annotation]	Dsp1	AGAP000005
1295	AGAP001976	0.446867		Archease [Source:VB Community Annotation]	Dsp1	AGAP000005
6828	AGAP011146	0.434007	mRpL14	39S ribosomal protein L14, mitochondrial [Source:VB Community Annotation]	Dsp1	AGAP000005
4017	AGAP006365	0.429578		RNA-binding protein 8A [Source:UniProtKB/TrEMBL;Acc:Q7Q5L6]	Dsp1	AGAP000005
1020	AGAP001549	0.426563			Dsp1	AGAP000005
630	AGAP000950	0.415911	mRpL9	39S ribosomal protein L9, mitochondrial [Source:VB Community Annotation]	Dsp1	AGAP000005
2638	AGAP004065	0.411553		hemomucin [Source:VB Community Annotation]	Dsp1	AGAP000005
813	AGAP001233	0.392953			Dsp1	AGAP000005
7830	AGAP013524	0.387569			Dsp1	AGAP000005
4476	AGAP007113	0.384133		1-acyl-sn-glycerol-3-phosphate acyltransferase gamma [Source:VB Community Annotation]	Dsp1	AGAP000005
6889	AGAP011251	0.374027		ubiquitin-like protein 5 [Source:VB Community Annotation]	Dsp1	AGAP000005
4696	AGAP007546	0.366203		4'-phosphopantetheinyl transferase [Source:VB Community Annotation]	Dsp1	AGAP000005
4327	AGAP006890	0.363115	Arf3	ADP-ribosylation factor 3 [Source:VB Community Annotation]	Dsp1	AGAP000005
5704	AGAP009165	0.357334			Dsp1	AGAP000005
2884	AGAP004477	0.357011		Polyphosphoinositide phosphatase [Source:VB Community Annotation]	Dsp1	AGAP000005
993	AGAP001500	0.349379			Dsp1	AGAP000005
6883	AGAP011245	0.345443		chloride channel [Source:VB Community Annotation]	Dsp1	AGAP000005
4621	AGAP007397	0.34267		YrdC domain-containing protein, mitochondrial [Source:VB Community Annotation]	Dsp1	AGAP000005
7699	AGAP013192	0.339535		venom allergen [Source:VB Community Annotation]	Dsp1	AGAP000005
1579	AGAP002419	0.339066	CYP4D22	cytochrome P450 [Source:VB Community Annotation]	Dsp1	AGAP000005
1902	AGAP002902	0.327332		mothers against decapentaplegic homolog 4 [Source:VB Community Annotation]	Dsp1	AGAP000005
1957	AGAP002989	0.325142		gamma-interferon-inducible lysosomal thiol reductase [Source:VB Community Annotation]	Dsp1	AGAP000005
1464	AGAP002263	0.321582		choline-phosphate cytidylyltransferase [Source:VB Community Annotation]	Dsp1	AGAP000005
3950	AGAP006226	0.31792	Aldehyde_oxidase		Dsp1	AGAP000005
4168	AGAP006620	0.31619			Dsp1	AGAP000005
7673	AGAP013119	0.315992			Dsp1	AGAP000005
5584	AGAP008974	0.315026		protein cornichon homolog [Source:VB Community Annotation]	Dsp1	AGAP000005
5520	AGAP008884	0.314899		protoheme IX farnesyltransferase [Source:VB Community Annotation]	Dsp1	AGAP000005
4942	AGAP007893	0.314695		Protein FAM36A [Source:VB Community Annotation]	Dsp1	AGAP000005
2682	AGAP004142	0.314429		aspartate aminotransferase, cytoplasmic [Source:VB Community Annotation]	Dsp1	AGAP000005
6048	AGAP009787	0.313287		DnaJ (Hsp40) homolog, subfamily C [Source:VB Community Annotation]	Dsp1	AGAP000005
1743	AGAP002656	0.310236		general transcription factor 3C polypeptide 1 [Source:VB Community Annotation]	Dsp1	AGAP000005
6171	AGAP009988	0.309416	mRpL10	39S ribosomal protein L10, mitochondrial [Source:VB Community Annotation]	Dsp1	AGAP000005
1674	AGAP002549	0.30923		nicalin homolog [Source:VB Community Annotation]	Dsp1	AGAP000005
520	AGAP000776	0.309009		myosin VI [Source:VB Community Annotation]	Dsp1	AGAP000005
1040	AGAP001589	0.307501		Methylthioribose-1-phosphate isomerase [Source:UniProtKB/Swiss-Prot;Acc:Q7PKS9]	Dsp1	AGAP000005
4916	AGAP007860	0.305322			Dsp1	AGAP000005
7621	AGAP012982	0.298536	GPROP3	long wavelength sensitive opsin [Source:VB Community Annotation]	Dsp1	AGAP000005
3264	AGAP005075	0.296396			Dsp1	AGAP000005
4065	AGAP006437	0.29028			Dsp1	AGAP000005
7556	AGAP012608	0.288693		20S proteasome subunit beta 7 [Source:VB Community Annotation]	Dsp1	AGAP000005
2472	AGAP003755	0.285952			Dsp1	AGAP000005
1369	AGAP002088	0.284214		U3 small nucleolar RNA-associated protein 15 [Source:VB Community Annotation]	Dsp1	AGAP000005
4657	AGAP007492	0.284113		signal recognition particle subunit SRP9 [Source:VB Community Annotation]	Dsp1	AGAP000005
1473	AGAP002277	0.283633		mitochondrial import inner membrane translocase subunit Tim13 [Source:VB Community Annotation]	Dsp1	AGAP000005
1400	AGAP002151	0.282037			Dsp1	AGAP000005
3218	AGAP005006	0.281034		U2-associated protein SR140 [Source:VB Community Annotation]	Dsp1	AGAP000005
2584	AGAP003970	0.278035		Component of oligomeric golgi complex 3 [Source:VB Community Annotation]	Dsp1	AGAP000005
7189	AGAP011825	0.275156			Dsp1	AGAP000005
4667	AGAP007507	0.27487	mRpL48	39S ribosomal protein L48, mitochondrial [Source:VB Community Annotation]	Dsp1	AGAP000005
5960	AGAP009625	0.270771			Dsp1	AGAP000005
3970	AGAP006248	0.268736	Med10	Mediator of RNA polymerase II transcription subunit 10 [Source:UniProtKB/Swiss-Prot;Acc:Q7Q5R5]	Dsp1	AGAP000005
1140	AGAP001729	0.266947		protein farnesyltransferase subunit beta [Source:VB Community Annotation]	Dsp1	AGAP000005
3813	AGAP005973	0.265815		uncharacterized protein Mettl2 [Source:VB Community Annotation]	Dsp1	AGAP000005
4595	AGAP007366	0.265228			Dsp1	AGAP000005
5257	AGAP008392	0.264484		hsp70-interacting protein [Source:VB Community Annotation]	Dsp1	AGAP000005
4682	AGAP007529	0.25998			Dsp1	AGAP000005
7355	AGAP012129	0.258902		dimethyladenosine transferase 1, mitochondrial [Source:VB Community Annotation]	Dsp1	AGAP000005
1732	AGAP002643	0.256903			Dsp1	AGAP000005
6183	AGAP010005	0.253524		Uncharacterized protein KIAA2013-like protein [Source:VB Community Annotation]	Dsp1	AGAP000005
668	AGAP001007	0.251911			Dsp1	AGAP000005
6777	AGAP011054	0.251038	TPX2	thioredoxin peroxidase 2 [Source:VB Community Annotation]	Dsp1	AGAP000005
2315	AGAP003521	0.239285		alpha-2-macroglobulin receptor-associated protein [Source:VB Community Annotation]	Dsp1	AGAP000005
2714	AGAP004196	0.233022			Dsp1	AGAP000005
4576	AGAP007324	0.230065			Dsp1	AGAP000005
3348	AGAP005198	0.229723			Dsp1	AGAP000005
4900	AGAP007831	0.227186			Dsp1	AGAP000005
1942	AGAP002968	0.225532		thiamine pyrophosphokinase [Source:VB Community Annotation]	Dsp1	AGAP000005
339	AGAP000513	0.22535		dipeptidase E [Source:VB Community Annotation]	Dsp1	AGAP000005
3894	AGAP006135	0.222938			Dsp1	AGAP000005
3726	AGAP005842	0.219801			Dsp1	AGAP000005
4758	AGAP007634	0.217953		Ras-related GTP-binding protein C/D [Source:VB Community Annotation]	Dsp1	AGAP000005
615	AGAP000931	0.217864		UPF0729 protein AGAP000931 [Source:UniProtKB/Swiss-Prot;Acc:Q7PSY2]	Dsp1	AGAP000005
4867	AGAP007781	0.2165		eukaryotic translation initiation factor 4E-binding protein 1 [Source:VB Community Annotation]	Dsp1	AGAP000005
7709	AGAP013223	0.214677		ribosomal RNA large subunit methyltransferase E [Source:VB Community Annotation]	Dsp1	AGAP000005
6826	AGAP011141	0.214371		tubulin-specific chaperone cofactor E-like protein [Source:VB Community Annotation]	Dsp1	AGAP000005
4323	AGAP006885	0.214197		pre-mRNA-processing factor 8 [Source:VB Community Annotation]	Dsp1	AGAP000005
1997	AGAP003035	0.214071		AP-3 complex subunit beta [Source:UniProtKB/TrEMBL;Acc:A7USR3]	Dsp1	AGAP000005
6038	AGAP009774	0.213552			Dsp1	AGAP000005
5562	AGAP008942	0.213546		solute carrier family 17 member 9 [Source:VB Community Annotation]	Dsp1	AGAP000005
2637	AGAP004064	0.212972		RNA-binding protein Nob1 [Source:VB Community Annotation]	Dsp1	AGAP000005
1147	AGAP001736	0.212654		histone deacetylase 11 [Source:VB Community Annotation]	Dsp1	AGAP000005
4636	AGAP007440	0.212417		DNA topoisomerase 2-associated protein PAT1 [Source:VB Community Annotation]	Dsp1	AGAP000005
5907	AGAP009527	0.211747			Dsp1	AGAP000005
4316	AGAP006878	0.211747		mitochondrial complex I protein Fmp36 [Source:VB Community Annotation]	Dsp1	AGAP000005
514	AGAP000768	0.211259		septin 4 [Source:VB Community Annotation]	Dsp1	AGAP000005
5078	AGAP008099	0.21045		Ubiquitin-fold modifier-conjugating enzyme 1 [Source:UniProtKB/Swiss-Prot;Acc:Q7PND3]	Dsp1	AGAP000005
5281	AGAP008425	0.208447		peptidyl-tRNA hydrolase ICT1 [Source:VB Community Annotation]	Dsp1	AGAP000005
4615	AGAP007391	0.207723		Coenzyme Q10 homolog B (S. cerevisiae) [Source:VB Community Annotation]	Dsp1	AGAP000005
3789	AGAP005937	0.206606		translation initiation factor eIF-2B subunit delta [Source:VB Community Annotation]	Dsp1	AGAP000005
6894	AGAP011271	0.205519		cation-transporting ATPase 13A3/4/5 [Source:VB Community Annotation]	Dsp1	AGAP000005
3069	AGAP004755	0.204207			Dsp1	AGAP000005
1388	AGAP002129	0.203865		deoxyhypusine monooxygenase [Source:VB Community Annotation]	Dsp1	AGAP000005
2257	AGAP003430	0.200805	VhaM8.9	vacuolar H+ ATPase M8.9 accessory subunit [Source:VB Community Annotation]	Dsp1	AGAP000005
4677	AGAP007521	0.197673		ubiquitin carboxyl-terminal hydrolase 36/42 [Source:VB Community Annotation]	Dsp1	AGAP000005
1726	AGAP002629	0.196048			Dsp1	AGAP000005
7563	AGAP012645	0.195783		mRNA-decapping enzyme 1B [Source:VB Community Annotation]	Dsp1	AGAP000005
6045	AGAP009782	0.19442		methylosome protein 50 [Source:VB Community Annotation]	Dsp1	AGAP000005
4129	AGAP006542	0.193792		cactin [Source:VB Community Annotation]	Dsp1	AGAP000005
983	AGAP001484	0.193384		AP-3 complex subunit mu [Source:VB Community Annotation]	Dsp1	AGAP000005
6916	AGAP011310	0.192278		phosphatidylinositol glycan, class P [Source:VB Community Annotation]	Dsp1	AGAP000005
2218	AGAP003366	0.191669		myotubularin-related protein 13 [Source:VB Community Annotation]	Dsp1	AGAP000005
1688	AGAP002567	0.190835		hormone-sensitive lipase [Source:VB Community Annotation]	Dsp1	AGAP000005
7496	AGAP012407	0.190739		protein disulfide-isomerase A1 [Source:VB Community Annotation]	Dsp1	AGAP000005
6207	AGAP010033	0.189671			Dsp1	AGAP000005
7632	AGAP013004	0.189317			Dsp1	AGAP000005
2719	AGAP004205	0.189303		N-sulfoglucosamine sulfohydrolase [Source:VB Community Annotation]	Dsp1	AGAP000005
6566	AGAP010606	0.18841		mitochondrial import inner membrane translocase subunit Tim8 B [Source:VB Community Annotation]	Dsp1	AGAP000005
2668	AGAP004113	0.18828	mRpL55	39S ribosomal protein L55, mitochondrial [Source:VB Community Annotation]	Dsp1	AGAP000005
4891	AGAP007810	0.187666		DNA-directed RNA polymerase II subunit RPB1 [Source:VB Community Annotation]	Dsp1	AGAP000005
2686	AGAP004146	0.184019		Ras-related protein Rab-1A [Source:VB Community Annotation]	Dsp1	AGAP000005
1794	AGAP002736	0.183021			Dsp1	AGAP000005
739	AGAP001136	0.181762		tetratricopeptide repeat protein 35 [Source:VB Community Annotation]	Dsp1	AGAP000005
4652	AGAP007480	0.181011	CYP6AH1	cytochrome P450 [Source:VB Community Annotation]	Dsp1	AGAP000005
7628	AGAP012993	0.180822			Dsp1	AGAP000005
1939	AGAP002962	0.176704			Dsp1	AGAP000005
2057	AGAP003143	0.175992			Dsp1	AGAP000005
5734	AGAP009202	0.175907		selenoprotein T [Source:VB Community Annotation]	Dsp1	AGAP000005
6364	AGAP010277	0.175169			Dsp1	AGAP000005
2266	AGAP003445	0.174947	Tsc1	tuberous sclerosis 1 [Source:VB Community Annotation]	Dsp1	AGAP000005
943	AGAP001428	0.172383			Dsp1	AGAP000005
1039	AGAP001586	0.171767		CUE domain-containing protein 2 [Source:VB Community Annotation]	Dsp1	AGAP000005
4	AGAP000010	0.169847		ethanolamine kinase [Source:VB Community Annotation]	Dsp1	AGAP000005
73	AGAP000116	0.168988		Rab11 family-interacting protein 1/2/5 [Source:VB Community Annotation]	Dsp1	AGAP000005
4335	AGAP006899	0.168399		basic tail-containing salivary secreted peptide [Source:VB Community Annotation]	Dsp1	AGAP000005
2407	AGAP003633	0.168317			Dsp1	AGAP000005
4617	AGAP007393	0.167554		protein disulfide isomerase family A, member 3 [Source:VB Community Annotation]	Dsp1	AGAP000005
3783	AGAP005929	0.167436		pyridoxine kinase [Source:VB Community Annotation]	Dsp1	AGAP000005
6903	AGAP011288	0.16506		diphthamide biosynthesis protein 3 [Source:VB Community Annotation]	Dsp1	AGAP000005
132	AGAP000199	0.163603		phospholipase D3/4 [Source:VB Community Annotation]	Dsp1	AGAP000005
979	AGAP001477	0.162938		Innexin inx2 [Source:VB Community Annotation]	Dsp1	AGAP000005
2230	AGAP003397	0.161103		Similar to ATP-dependent RNA helicase dbp5 [Source:VB Community Annotation]	Dsp1	AGAP000005
2969	AGAP004607	0.157957			Dsp1	AGAP000005
6933	AGAP011336	0.157324			Dsp1	AGAP000005
2913	AGAP004515	0.157136			Dsp1	AGAP000005
3247	AGAP005053	0.154573		E3 ubiquitin-protein ligase LRSAM1 [Source:VB Community Annotation]	Dsp1	AGAP000005
1816	AGAP002779	0.153447		transcription initiation factor TFIIF subunit alpha [Source:VB Community Annotation]	Dsp1	AGAP000005
6796	AGAP011081	0.152681		Protein anon-73B1 [Source:VB Community Annotation]	Dsp1	AGAP000005
904	AGAP001373	0.151859		Inhibitor of growth protein [Source:UniProtKB/TrEMBL;Acc:Q7PXF0]	Dsp1	AGAP000005
3600	AGAP005605	0.151295			Dsp1	AGAP000005
4876	AGAP007793	0.150567		Regucalcin protein [Source:VB Community Annotation]	Dsp1	AGAP000005
664	AGAP000999	0.149828	TOLL5A	TOLL-like receptor 5A [Source:VB Community Annotation]	Dsp1	AGAP000005
2873	AGAP004463	0.149658		ribosomal RNA-processing protein 17 [Source:VB Community Annotation]	Dsp1	AGAP000005
1802	AGAP002747	0.147229			Dsp1	AGAP000005
6835	AGAP011158	0.146159		Kynurenine--oxoglutarate transaminase 3 isoform 1 [Source:VB Community Annotation]	Dsp1	AGAP000005
2685	AGAP004145	0.145795		RNA-binding protein PNO1 [Source:VB Community Annotation]	Dsp1	AGAP000005
1423	AGAP002185	0.144721		developmentally-regulated GTP-binding protein 2 [Source:VB Community Annotation]	Dsp1	AGAP000005
5313	AGAP008491	0.143739		oligosaccharyltransferase complex subunit epsilon [Source:VB Community Annotation]	Dsp1	AGAP000005
160	AGAP000245	0.143203			Dsp1	AGAP000005
1372	AGAP002093	0.142383			Dsp1	AGAP000005
849	AGAP001290	0.141791		replication factor C subunit 1 [Source:VB Community Annotation]	Dsp1	AGAP000005
313	AGAP000467	0.140939		lysophospholipid hydrolase [Source:VB Community Annotation]	Dsp1	AGAP000005
6732	AGAP010932	0.139693			Dsp1	AGAP000005
7767	AGAP013375	0.138304			Dsp1	AGAP000005
4383	AGAP006963	0.13807		mitochondrial carrier homolog 1 [Source:VB Community Annotation]	Dsp1	AGAP000005
3064	AGAP004750	0.137662		translation initiation factor 4G [Source:VB Community Annotation]	Dsp1	AGAP000005
3448	AGAP005336	0.136443		SWI/SNF-related matrix-associated actin-dependent regulator of chromatin subfamily D member 1 [Source:VB Community Annotation]	Dsp1	AGAP000005
7659	AGAP013079	0.136019			Dsp1	AGAP000005
5968	AGAP009641	0.135434		kelch-like protein diablo [Source:VB Community Annotation]	Dsp1	AGAP000005
3633	AGAP005646	0.135361			Dsp1	AGAP000005
4221	AGAP006710	0.135165	CHYM2	chymotrypsin [Source:VB Community Annotation]	Dsp1	AGAP000005
4027	AGAP006383	0.134783		oligosaccharyltransferase complex subunit beta [Source:VB Community Annotation]	Dsp1	AGAP000005
6218	AGAP010052	0.134665		carbonic anhydrase [Source:VB Community Annotation]	Dsp1	AGAP000005
7375	AGAP012159	0.134638			Dsp1	AGAP000005
4124	AGAP006534	0.134372			Dsp1	AGAP000005
2135	AGAP003247	0.132954	CLIPB19	CLIP-domain serine protease [Source:VB Community Annotation]	Dsp1	AGAP000005
1405	AGAP002157	0.132637		thrombospondin 2/3/4/5 [Source:VB Community Annotation]	Dsp1	AGAP000005
1249	AGAP001909	0.131904			Dsp1	AGAP000005
2496	AGAP003817	0.131515			Dsp1	AGAP000005
3301	AGAP005132	0.131012			Dsp1	AGAP000005
2705	AGAP004177	0.131004		23S rRNA (uridine2552-2'-O)-methyltransferase [Source:VB Community Annotation]	Dsp1	AGAP000005
1814	AGAP002777	0.130223	mRpS33	28S ribosomal protein S33, mitochondrial [Source:VB Community Annotation]	Dsp1	AGAP000005
7683	AGAP013146	0.129672	APN5	aminopeptidase 5 [Source:VB Community Annotation]	Dsp1	AGAP000005
5365	AGAP008619	0.127184		nuclear pore complex protein Nup53 [Source:VB Community Annotation]	Dsp1	AGAP000005
2834	AGAP004400	0.125937			Dsp1	AGAP000005
1569	AGAP002408	0.125867			Dsp1	AGAP000005
3647	AGAP005680	0.125529		PAB-dependent poly(A)-specific ribonuclease subunit 3 [Source:VB Community Annotation]	Dsp1	AGAP000005
567	AGAP000855	0.125196			Dsp1	AGAP000005
1979	AGAP003016	0.125166		mesencephalic astrocyte-derived neurotrophic factor homolog [Source:VB Community Annotation]	Dsp1	AGAP000005
1444	AGAP002220	0.124811		U6 snRNA phosphodiesterase [Source:UniProtKB/TrEMBL;Acc:Q7QK92]	Dsp1	AGAP000005
1968	AGAP003003	0.124585	Aats-tyr	tyrosyl-tRNA synthetase [Source:VB Community Annotation]	Dsp1	AGAP000005
1270	AGAP001940	0.123554			Dsp1	AGAP000005
3786	AGAP005933	0.123441		NFkappaB essential modulator [Source:VB Community Annotation]	Dsp1	AGAP000005
573	AGAP000862	0.123035		alpha 1,3-glucosidase [Source:VB Community Annotation]	Dsp1	AGAP000005
7091	AGAP011636	0.122347			Dsp1	AGAP000005
91	AGAP000143	0.122064		beta-mannosidase [Source:VB Community Annotation]	Dsp1	AGAP000005
4203	AGAP006678	0.121835		cyclin T [Source:VB Community Annotation]	Dsp1	AGAP000005
359	AGAP000544	0.120741		solute carrier family 35, member E1 [Source:VB Community Annotation]	Dsp1	AGAP000005
4965	AGAP007925	0.120176		Ralgapb [Source:VB Community Annotation]	Dsp1	AGAP000005
7521	AGAP012461	0.119662		transcription factor Dp, invertebrate [Source:VB Community Annotation]	Dsp1	AGAP000005
1006	AGAP001527	0.1195		golgi-specific brefeldin a-resistance factor [Source:VB Community Annotation]	Dsp1	AGAP000005
3116	AGAP004830	0.11789			Dsp1	AGAP000005
2711	AGAP004192	0.117511		heat shock 70kDa protein 5 [Source:VB Community Annotation]	Dsp1	AGAP000005
7368	AGAP012145	0.116719		Reactive oxygen species modulator 1 [Source:VB Community Annotation]	Dsp1	AGAP000005
2596	AGAP003984	0.116488		3-dehydrosphinganine reductase [Source:VB Community Annotation]	Dsp1	AGAP000005
4117	AGAP006522	0.115114		Copz1 protein [Source:VB Community Annotation]	Dsp1	AGAP000005
3370	AGAP005227	0.11504			Dsp1	AGAP000005
7159	AGAP011769	0.11477		fanconi anemia group D2 protein [Source:VB Community Annotation]	Dsp1	AGAP000005
6673	AGAP010815	0.11465	TEP1	thioester-containing protein 1 [Source:VB Community Annotation]	Dsp1	AGAP000005
4468	AGAP007104	0.113685		farnesyl diphosphate synthase [Source:VB Community Annotation]	Dsp1	AGAP000005
3123	AGAP004842	0.113538		ubiquinone biosynthesis protein COQ9, mitochondrial [Source:VB Community Annotation]	Dsp1	AGAP000005
293	AGAP000433	0.11349		Ras-related protein Rab-39B [Source:VB Community Annotation]	Dsp1	AGAP000005
3501	AGAP005420	0.113072			Dsp1	AGAP000005
3953	AGAP006229	0.112632	Vps20	vacuolar protein sorting 20 [Source:VB Community Annotation]	Dsp1	AGAP000005
4691	AGAP007541	0.112526		DnaJ homolog subfamily C member 2 [Source:VB Community Annotation]	Dsp1	AGAP000005
1616	AGAP002471	0.111697		ADP-ribosylation factor-like protein 16 [Source:VB Community Annotation]	Dsp1	AGAP000005
4701	AGAP007552	0.110953			Dsp1	AGAP000005
3488	AGAP005404	0.110858		lectin, mannose-binding 1 [Source:VB Community Annotation]	Dsp1	AGAP000005
7416	AGAP012248	0.110412		ubiquitin carboxyl-terminal hydrolase 5/13 [Source:VB Community Annotation]	Dsp1	AGAP000005
6155	AGAP009967	0.110169		Protein of unknown function DUF938 [Source:VB Community Annotation]	Dsp1	AGAP000005
143	AGAP000219	0.109106		Tektin-3 [Source:VB Community Annotation]	Dsp1	AGAP000005
6965	AGAP011394	0.107703			Dsp1	AGAP000005
5407	AGAP008674	0.107564		transcription factor TFIIIB component B'' [Source:VB Community Annotation]	Dsp1	AGAP000005
4159	AGAP006611	0.106305		TRAF-interacting protein [Source:VB Community Annotation]	Dsp1	AGAP000005
6124	AGAP009920	0.106201	RpL37a	60S ribosomal protein L37a [Source:VB Community Annotation]	Dsp1	AGAP000005
6529	AGAP010552	0.10607		mimitin, mitochondrial [Source:VB Community Annotation]	Dsp1	AGAP000005
2104	AGAP003199	0.10557		mitochondrial import inner membrane translocase subunit (TIM22) [Source:VB Community Annotation]	Dsp1	AGAP000005
7120	AGAP011690	0.104769	DCTN2-p50	Dynactin subunit 2 [Source:UniProtKB/Swiss-Prot;Acc:Q7PZ25]	Dsp1	AGAP000005
2644	AGAP004078	0.104283		DNA topoisomerase I [Source:VB Community Annotation]	Dsp1	AGAP000005
1476	AGAP002280	0.103922		mitochondrial carrier triple repeat protein 1 [Source:VB Community Annotation]	Dsp1	AGAP000005
7209	AGAP011852	0.10386		Short-chain dehydrogenease/reductase [Source:VB Community Annotation]	Dsp1	AGAP000005
6000	AGAP009701	0.103448	Aats-ala	alanyl-tRNA synthetase [Source:VB Community Annotation]	Dsp1	AGAP000005
4253	AGAP006766	0.103179		nascent polypeptide-associated complex subunit alpha [Source:VB Community Annotation]	Dsp1	AGAP000005
5950	AGAP009613	0.102815	mRpS7	28S ribosomal protein S7, mitochondrial [Source:VB Community Annotation]	Dsp1	AGAP000005
990	AGAP001496	0.102768			Dsp1	AGAP000005
1443	AGAP002219	0.10255		GTPase KRas [Source:VB Community Annotation]	Dsp1	AGAP000005
1952	AGAP002983	0.10243			Dsp1	AGAP000005
5996	AGAP009695	0.10029		palmitoyl-protein thioesterase [Source:VB Community Annotation]	Dsp1	AGAP000005
7360	AGAP012136	0.100223	mRpS25	28S ribosomal protein S25, mitochondrial [Source:VB Community Annotation]	Dsp1	AGAP000005
3615	AGAP005623	0.0995677		Uncharacterized protein C45G9.7 [Source:VB Community Annotation]	Dsp1	AGAP000005
2972	AGAP004610	0.0995417		signal recognition particle subunit SRP54 [Source:VB Community Annotation]	Dsp1	AGAP000005
6115	AGAP009908	0.099441	mRpL13	39S ribosomal protein L13, mitochondrial [Source:UniProtKB/TrEMBL;Acc:A0A1S4H2D3]	Dsp1	AGAP000005
5354	AGAP008600	0.098812			Dsp1	AGAP000005
2274	AGAP003461	0.0983466		beta-1,4-N-acetylglucosaminyltransferase [Source:VB Community Annotation]	Dsp1	AGAP000005
3716	AGAP005824	0.0971787		presqualene diphosphate phosphatase [Source:VB Community Annotation]	Dsp1	AGAP000005
5813	AGAP009334	0.0969601		V-type H+-transporting ATPase 21kDa proteolipid subunit [Source:VB Community Annotation]	Dsp1	AGAP000005
315	AGAP000469	0.0968103			Dsp1	AGAP000005
5656	AGAP009094	0.0966294		cysteine desulfurase [Source:VB Community Annotation]	Dsp1	AGAP000005
6952	AGAP011363	0.096533		Ras-related protein Rab-6A [Source:VB Community Annotation]	Dsp1	AGAP000005
1647	AGAP002517	0.0963717			Dsp1	AGAP000005
3995	AGAP006281	0.0963325			Dsp1	AGAP000005
3669	AGAP005736	0.0956977			Dsp1	AGAP000005
6718	AGAP010895	0.0955127		spectrin beta [Source:VB Community Annotation]	Dsp1	AGAP000005
7540	AGAP012523	0.0952634		ATP-dependent RNA helicase DDX42 [Source:VB Community Annotation]	Dsp1	AGAP000005
4152	AGAP006604	0.094559		U6 snRNA-associated Sm-like protein LSm5 [Source:VB Community Annotation]	Dsp1	AGAP000005
59	AGAP000096	0.094246			Dsp1	AGAP000005
6829	AGAP011148	0.0942295	mRpL14	39S ribosomal protein L14, mitochondrial [Source:VB Community Annotation]	Dsp1	AGAP000005
1274	AGAP001944	0.0936345		F-box and WD-40 domain protein 1/11 [Source:VB Community Annotation]	Dsp1	AGAP000005
5580	AGAP008968	0.0931649			Dsp1	AGAP000005
306	AGAP000454	0.0927005			Dsp1	AGAP000005
6185	AGAP010007	0.0922353		coiled-coil domain-containing protein 47 [Source:VB Community Annotation]	Dsp1	AGAP000005
2499	AGAP003820	0.0921742		Lin-10 homolog [Source:VB Community Annotation]	Dsp1	AGAP000005
5513	AGAP008877	0.0920766			Dsp1	AGAP000005
6922	AGAP011318	0.0920318		Synaptogyrin [Source:VB Community Annotation]	Dsp1	AGAP000005
4773	AGAP007653	0.0916432		mitochondrial folate transporter/carrier [Source:VB Community Annotation]	Dsp1	AGAP000005
4374	AGAP006953	0.091427	mRpS34	28S ribosomal protein S34, mitochondrial [Source:VB Community Annotation]	Dsp1	AGAP000005
2	AGAP000008	0.0913583		DnaJ (Hsp40) homolog subfamily A member 1 [Source:VB Community Annotation]	Dsp1	AGAP000005
3503	AGAP005422	0.0906099			Dsp1	AGAP000005
3828	AGAP005996	0.0903146	CPR21	cuticular protein RR-1 family 21 [Source:VB Community Annotation]	Dsp1	AGAP000005
4114	AGAP006518	0.0901888		charged multivesicular body protein 1 [Source:VB Community Annotation]	Dsp1	AGAP000005
5205	AGAP008305	0.0899142		phosphoglucomutase [Source:VB Community Annotation]	Dsp1	AGAP000005
1459	AGAP002257	0.0897569		tetraspanin 14 [Source:VB Community Annotation]	Dsp1	AGAP000005
3682	AGAP005772	0.0896237		cyclin-dependent kinase 5 [Source:VB Community Annotation]	Dsp1	AGAP000005
6468	AGAP010443	0.0893493		cytochrome c oxidase assembly protein subunit 11 [Source:VB Community Annotation]	Dsp1	AGAP000005
866	AGAP001311	0.0889497	mRpL20	39S ribosomal protein L20, mitochondrial [Source:VB Community Annotation]	Dsp1	AGAP000005
1799	AGAP002742	0.0888233		dynactin 3 [Source:VB Community Annotation]	Dsp1	AGAP000005
1762	AGAP002686	0.0888114		5'-AMP-activated protein kinase, catalytic alpha subunit [Source:VB Community Annotation]	Dsp1	AGAP000005
483	AGAP000728	0.0877381		wengen [Source:VB Community Annotation]	Dsp1	AGAP000005
6926	AGAP011323	0.0877368			Dsp1	AGAP000005
3107	AGAP004812	0.0875154		calcium-independent phospholipase A2 [Source:VB Community Annotation]	Dsp1	AGAP000005
593	AGAP000890	0.0870042	mRpS29	28S ribosomal protein S29, mitochondrial [Source:VB Community Annotation]	Dsp1	AGAP000005
4093	AGAP006478	0.0868729		Synaptic vesicle membrane protein VAT-1 homolog-like [Source:VB Community Annotation]	Dsp1	AGAP000005
6480	AGAP010463	0.0867118		myo-inositol-1(or 4)-monophosphatase [Source:VB Community Annotation]	Dsp1	AGAP000005
5668	AGAP009110	0.085667			Dsp1	AGAP000005
4445	AGAP007064	0.0847338			Dsp1	AGAP000005
1984	AGAP003021	0.084049		Clathrin heavy chain [Source:UniProtKB/TrEMBL;Acc:Q7PQY9]	Dsp1	AGAP000005
2557	AGAP003904	0.0832395		AIF-like mitochondrial oxidoreductase (Nfrl) [Source:VB Community Annotation]	Dsp1	AGAP000005
170	AGAP000261	0.0829483		DnaJ-like protein subfamily C [Source:VB Community Annotation]	Dsp1	AGAP000005
7067	AGAP011572	0.0829393			Dsp1	AGAP000005
3373	AGAP005233	0.0827781		tetraspanin D107 [Source:VB Community Annotation]	Dsp1	AGAP000005
5567	AGAP008952	0.082767		lupus La protein [Source:VB Community Annotation]	Dsp1	AGAP000005
2655	AGAP004089	0.08272			Dsp1	AGAP000005
1951	AGAP002982	0.0818779		E3 SUMO-protein ligase RanBP2 [Source:VB Community Annotation]	Dsp1	AGAP000005
7202	AGAP011842	0.0818287		signal peptidase complex subunit 2 [Source:VB Community Annotation]	Dsp1	AGAP000005
6919	AGAP011315	0.0817748		fatty-acid amide hydrolase 2 [Source:VB Community Annotation]	Dsp1	AGAP000005
4238	AGAP006740	0.0815053		dolichyl-phosphate mannosyltransferase polypeptide 2, regulatory subunit [Source:VB Community Annotation]	Dsp1	AGAP000005
7714	AGAP013233	0.0811133		E3 ubiquitin-protein ligase RFWD2 [Source:VB Community Annotation]	Dsp1	AGAP000005
6988	AGAP011444	0.0809749		20S proteasome subunit beta 7 [Source:VB Community Annotation]	Dsp1	AGAP000005
2815	AGAP004359	0.0806904		integrator complex subunit 12 [Source:VB Community Annotation]	Dsp1	AGAP000005
2111	AGAP003212	0.0798656	Adrenodoxin		Dsp1	AGAP000005
2294	AGAP003490	0.0796893		alanine-glyoxylate aminotransferase [Source:VB Community Annotation]	Dsp1	AGAP000005
4189	AGAP006650	0.0796223	mRpS28	28S ribosomal protein S28, mitochondrial [Source:VB Community Annotation]	Dsp1	AGAP000005
1819	AGAP002782	0.079412		nuclear autoantigenic sperm protein [Source:VB Community Annotation]	Dsp1	AGAP000005
1154	AGAP001746	0.0793963			Dsp1	AGAP000005
1633	AGAP002496	0.0785642		Von Hippel-Lindau disease tumor suppressor [Source:VB Community Annotation]	Dsp1	AGAP000005
3048	AGAP004731	0.0782849		secretory phospholipase A2 [Source:VB Community Annotation]	Dsp1	AGAP000005
7218	AGAP011880	0.0779813		G patch domain containing 1 [Source:VB Community Annotation]	Dsp1	AGAP000005
1928	AGAP002939	0.0777133		solute carrier family 25 (mitochondrial 2-oxodicarboxylate transporter) [Source:VB Community Annotation]	Dsp1	AGAP000005
2348	AGAP003558	0.076892			Dsp1	AGAP000005
674	AGAP001021	0.0767167		dihydropyrimidine dehydrogenase (NADP+) [Source:VB Community Annotation]	Dsp1	AGAP000005
1911	AGAP002914	0.0759762		galactokinase [Source:VB Community Annotation]	Dsp1	AGAP000005
2745	AGAP004244	0.0758318		Rolling pebbles [Source:VB Community Annotation]	Dsp1	AGAP000005
442	AGAP000668	0.0754118		bromodomain adjacent to zinc finger domain protein 1A [Source:VB Community Annotation]	Dsp1	AGAP000005
6536	AGAP010563	0.0753603		solute carrier family 7 (cationic amino acid transporter, y+ system) [Source:VB Community Annotation]	Dsp1	AGAP000005
7819	AGAP013499	0.0750007	pink	Hermansky-Pudlak syndrome 5 protein (Protein pink) [Source:VB Community Annotation]	Dsp1	AGAP000005
2713	AGAP004195	0.0744779		D-2-hydroxyglutarate dehydrogenase, mitochondrial [Source:VB Community Annotation]	Dsp1	AGAP000005
5871	AGAP009472	0.0743775	ABCG20	ATP-binding cassette transporter (ABC transporter) family G member 20 [Source:VB Community Annotation]	Dsp1	AGAP000005
5273	AGAP008416	0.0743307		cyclic AMP-dependent transcription factor ATF-2 [Source:VB Community Annotation]	Dsp1	AGAP000005
6936	AGAP011340	0.074256		cleavage and polyadenylation specificity factor subunit 1 [Source:VB Community Annotation]	Dsp1	AGAP000005
1575	AGAP002415	0.0741676			Dsp1	AGAP000005
3739	AGAP005861	0.0738787		Translocon-associated protein subunit beta [Source:UniProtKB/TrEMBL;Acc:Q5TRB4]	Dsp1	AGAP000005
4546	AGAP007280	0.0738495			Dsp1	AGAP000005
208	AGAP000316	0.0734495			Dsp1	AGAP000005
5489	AGAP008834	0.0732659	Akh1	adipokinetic hormone 1 [Source:VB Community Annotation]	Dsp1	AGAP000005
336	AGAP000508	0.0728984	mRpL22	39S ribosomal protein L22, mitochondrial [Source:VB Community Annotation]	Dsp1	AGAP000005
5511	AGAP008875	0.0728115		conserved oligomeric Golgi complex component 4 [Source:VB Community Annotation]	Dsp1	AGAP000005
4972	AGAP007934	0.0727881			Dsp1	AGAP000005
2152	AGAP003268	0.0720416		sex comb on midleg-like protein 2 [Source:VB Community Annotation]	Dsp1	AGAP000005
4163	AGAP006615	0.0720131		FK506-binding protein 8 [Source:VB Community Annotation]	Dsp1	AGAP000005
6459	AGAP010427	0.0715648		serine palmitoyltransferase [Source:VB Community Annotation]	Dsp1	AGAP000005
5184	AGAP008279	0.0714396	D7L2	D7 long form salivary protein [Source:VB Community Annotation]	Dsp1	AGAP000005
4164	AGAP006616	0.0711137		Presequence protease, mitochondrial [Source:VB Community Annotation]	Dsp1	AGAP000005
4317	AGAP006879	0.0708103		F-type H+-transporting ATPase subunit e [Source:VB Community Annotation]	Dsp1	AGAP000005
5337	AGAP008549	0.0702292		U4/U6.U5 tri-snRNP-associated protein 1 [Source:VB Community Annotation]	Dsp1	AGAP000005
153	AGAP000235	0.0695123		Thymosin [Source:VB Community Annotation]	Dsp1	AGAP000005
6286	AGAP010175	0.0692653		adenylyl cyclase-associated protein 1 [Source:VB Community Annotation]	Dsp1	AGAP000005
651	AGAP000985	0.0684924		ARP2 actin-related protein 2 homolog [Source:VB Community Annotation]	Dsp1	AGAP000005
1384	AGAP002112	0.0684364			Dsp1	AGAP000005
7774	AGAP013394	0.068053			Dsp1	AGAP000005
586	AGAP000883	0.0679309		elongation factor 1-gamma [Source:VB Community Annotation]	Dsp1	AGAP000005
3957	AGAP006234	0.0679021		protein SHQ1 [Source:VB Community Annotation]	Dsp1	AGAP000005
7783	AGAP013413	0.0678306			Dsp1	AGAP000005
6956	AGAP011375	0.0676458		Selenophosphate synthetase 2 [Source:VB Community Annotation]	Dsp1	AGAP000005
5934	AGAP009585	0.0672327			Dsp1	AGAP000005
7672	AGAP013115	0.067015			Dsp1	AGAP000005
7042	AGAP011522	0.066713			Dsp1	AGAP000005
3937	AGAP006204	0.0665751			Dsp1	AGAP000005
2751	AGAP004255	0.0660974			Dsp1	AGAP000005
3686	AGAP005777	0.0659807		Chloride channel protein [Source:UniProtKB/TrEMBL;Acc:Q7Q6L5]	Dsp1	AGAP000005
4772	AGAP007652	0.0659662		methyltransferase-like protein 20 [Source:VB Community Annotation]	Dsp1	AGAP000005
4516	AGAP007206	0.0658665			Dsp1	AGAP000005
3382	AGAP005242	0.0658603			Dsp1	AGAP000005
1543	AGAP002381	0.0656964		disintegrin and metalloproteinase domain-containing protein 17 [Source:VB Community Annotation]	Dsp1	AGAP000005
6315	AGAP010210	0.065173		Translocase of inner mitochondrial membrane 23 homolog [Source:VB Community Annotation]	Dsp1	AGAP000005
5722	AGAP009189	0.0651333			Dsp1	AGAP000005
4854	AGAP007766	0.0650874		jumonji domain containing 7 [Source:VB Community Annotation]	Dsp1	AGAP000005
7826	AGAP013516	0.0650079		mitogen-activated protein kinase kinase kinase 7 [Source:VB Community Annotation]	Dsp1	AGAP000005
5137	AGAP008191	0.0648126		cyclin E [Source:VB Community Annotation]	Dsp1	AGAP000005
1115	AGAP001695	0.0646796			Dsp1	AGAP000005
481	AGAP000724	0.0637906			Dsp1	AGAP000005
4232	AGAP006733	0.0637673	Thoc4	THO complex subunit 4 [Source:VB Community Annotation]	Dsp1	AGAP000005
4279	AGAP006797	0.0635764		double-strand break repair protein MRE11 [Source:VB Community Annotation]	Dsp1	AGAP000005
7000	AGAP011462	0.0634734			Dsp1	AGAP000005
1327	AGAP002022	0.0633246		Protein maelstrom [Source:VB Community Annotation]	Dsp1	AGAP000005
4421	AGAP007039	0.0628869	LRIM4	leucine-rich immune protein (Long) [Source:VB Community Annotation]	Dsp1	AGAP000005
5451	AGAP008761	0.0627195		translocon-associated protein subunit gamma [Source:VB Community Annotation]	Dsp1	AGAP000005
827	AGAP001253	0.0625429			Dsp1	AGAP000005
854	AGAP001296	0.0625292		E3 ubiquitin-protein ligase TRIP12 [Source:VB Community Annotation]	Dsp1	AGAP000005
1596	AGAP002439	0.0624948			Dsp1	AGAP000005
3604	AGAP005611	0.0624198			Dsp1	AGAP000005
4746	AGAP007621	0.0621931		cytochrome c oxidase VIIc [Source:VB Community Annotation]	Dsp1	AGAP000005
1916	AGAP002922	0.0620236		Secretory carrier-associated membrane protein [Source:UniProtKB/TrEMBL;Acc:Q7QD28]	Dsp1	AGAP000005
2982	AGAP004625	0.0619529		cortactin [Source:VB Community Annotation]	Dsp1	AGAP000005
5415	AGAP008693	0.0616435		Leptin receptor overlapping transcript-like 1 [Source:VB Community Annotation]	Dsp1	AGAP000005
881	AGAP001341	0.0612545		bleomycin hydrolase [Source:VB Community Annotation]	Dsp1	AGAP000005
997	AGAP001512	0.0611626		glutamate--cysteine ligase catalytic subunit [Source:VB Community Annotation]	Dsp1	AGAP000005
77	AGAP000120	0.0607907		tubulin folding cofactor B [Source:VB Community Annotation]	Dsp1	AGAP000005
3883	AGAP006117	0.0604301			Dsp1	AGAP000005
2023	AGAP003085	0.0596642		splicing factor 3A [Source:VB Community Annotation]	Dsp1	AGAP000005
7493	AGAP012399	0.0594798		maltase [Source:VB Community Annotation]	Dsp1	AGAP000005
749	AGAP001151	0.0589959		14-3-3 protein epsilon [Source:VB Community Annotation]	Dsp1	AGAP000005
4260	AGAP006773	0.0588895		Phospholipid scramblase [Source:UniProtKB/TrEMBL;Acc:Q7PSZ6]	Dsp1	AGAP000005
4539	AGAP007264	0.0588855		elongation of very long chain fatty acids protein 4 [Source:VB Community Annotation]	Dsp1	AGAP000005
3738	AGAP005860	0.0587525		phosphoglucomutase [Source:VB Community Annotation]	Dsp1	AGAP000005
6226	AGAP010063	0.0586017			Dsp1	AGAP000005
5058	AGAP008064	0.0584798		uroporphyrinogen-III synthase [Source:VB Community Annotation]	Dsp1	AGAP000005
7257	AGAP011944	0.0583784			Dsp1	AGAP000005
2344	AGAP003554	0.0583038			Dsp1	AGAP000005
2372	AGAP003590	0.0581046			Dsp1	AGAP000005
3086	AGAP004785	0.0580869		alpha-tocopherol transfer protein-like [Source:VB Community Annotation]	Dsp1	AGAP000005
4712	AGAP007573	0.0579869		RAD54-like protein 2 [Source:VB Community Annotation]	Dsp1	AGAP000005
1351	AGAP002063	0.0577356		nucleolar protein 56 [Source:VB Community Annotation]	Dsp1	AGAP000005
2129	AGAP003231	0.0575643		NADH dehydrogenase (ubiquinone) iron-sulfur protein 7, mitochondrial [Source:VB Community Annotation]	Dsp1	AGAP000005
6351	AGAP010258	0.0572296		kinesin light chain [Source:VB Community Annotation]	Dsp1	AGAP000005
5005	AGAP007981	0.057225		short chain dehydrogenase/reductase family 16c member 5 [Source:VB Community Annotation]	Dsp1	AGAP000005
179	AGAP000273	0.0571577			Dsp1	AGAP000005
3961	AGAP006238	0.0569702		ubiquitin-conjugating enzyme E2 C [Source:VB Community Annotation]	Dsp1	AGAP000005
7185	AGAP011820	0.0568272			Dsp1	AGAP000005
189	AGAP000290	0.0565847	CLIPA27	CLIP-domain serine protease [Source:VB Community Annotation]	Dsp1	AGAP000005
4986	AGAP007958	0.0564721		acyl-CoA oxidase [Source:VB Community Annotation]	Dsp1	AGAP000005
2284	AGAP003478	0.056365		CDP-diacylglycerol--inositol 3-phosphatidyltransferase [Source:UniProtKB/TrEMBL;Acc:Q7QDE5]	Dsp1	AGAP000005
5614	AGAP009024	0.0563048		RNA polymerase I-specific transcription initiation factor RRN3 [Source:VB Community Annotation]	Dsp1	AGAP000005
6575	AGAP010622	0.0562092		Era G-protein-like 1 [Source:VB Community Annotation]	Dsp1	AGAP000005
3958	AGAP006235	0.0560409			Dsp1	AGAP000005
6973	AGAP011413	0.0558461		CCR4-NOT transcription complex subunit 7/8 [Source:VB Community Annotation]	Dsp1	AGAP000005
6585	AGAP010644	0.0556288	mRpL39	39S ribosomal protein L39, mitochondrial [Source:VB Community Annotation]	Dsp1	AGAP000005
6807	AGAP011107	0.0548728	GRX1	glutaredoxin [Source:VB Community Annotation]	Dsp1	AGAP000005
5195	AGAP008291	0.0548216	TRYP5	trypsin 5 [Source:VB Community Annotation]	Dsp1	AGAP000005
6543	AGAP010573	0.0547383			Dsp1	AGAP000005
3734	AGAP005852	0.0546156	mRpL42	39S ribosomal protein L42, mitochondrial [Source:VB Community Annotation]	Dsp1	AGAP000005
7501	AGAP012416	0.0542213		DNA-directed RNA polymerase III subunit RPC7 [Source:VB Community Annotation]	Dsp1	AGAP000005
4478	AGAP007115	0.0541305			Dsp1	AGAP000005
3668	AGAP005735	0.0539187			Dsp1	AGAP000005
6164	AGAP009979	0.0536986		glycoprotein-N-acetylgalactosamine 3-beta-galactosyltransferase [Source:VB Community Annotation]	Dsp1	AGAP000005
6955	AGAP011374	0.0533582		AP-1 complex subunit mu [Source:VB Community Annotation]	Dsp1	AGAP000005
5543	AGAP008916	0.0531016	RpL7	60S ribosomal protein L7 [Source:VB Community Annotation]	Dsp1	AGAP000005
4128	AGAP006541	0.0530363		Transcriptional regulators containing a dna-binding hth domain and an aminotransferase domain transcription regulator protein [Source:VB Community Annotation]	Dsp1	AGAP000005
3514	AGAP005434	0.0530288		vitellogenic carboxypeptidase-like protein [Source:VB Community Annotation]	Dsp1	AGAP000005
5413	AGAP008689	0.0527262		dynein intermediate chain 1, axonemal [Source:VB Community Annotation]	Dsp1	AGAP000005
3227	AGAP005020	0.0524839			Dsp1	AGAP000005
2693	AGAP004153	0.0524423		serine palmitoyltransferase small subunit A [Source:VB Community Annotation]	Dsp1	AGAP000005
7345	AGAP012112	0.0523378		glucose dehydrogenase (acceptor) [Source:VB Community Annotation]	Dsp1	AGAP000005
5423	AGAP008707	0.0522455		Maf-like protein yceF 1 [Source:VB Community Annotation]	Dsp1	AGAP000005
4082	AGAP006462	0.0521923		ADP-ribosylation factor GTPase-activating protein 1 [Source:VB Community Annotation]	Dsp1	AGAP000005
6831	AGAP011150	0.0521485		molecular chaperone GrpE [Source:VB Community Annotation]	Dsp1	AGAP000005
5603	AGAP009006	0.0518029			Dsp1	AGAP000005
7437	AGAP012296	0.051635	CYP9J5	cytochrome P450 [Source:VB Community Annotation]	Dsp1	AGAP000005
3952	AGAP006228	0.0512578	COEAE2F	carboxylesterase [Source:VB Community Annotation]	Dsp1	AGAP000005
3664	AGAP005731	0.0509345		transcription initiation factor TFIID subunit 2 [Source:VB Community Annotation]	Dsp1	AGAP000005
4502	AGAP007168	0.0508916		alpha-1,3-mannosyltransferase [Source:VB Community Annotation]	Dsp1	AGAP000005
3547	AGAP005504	0.0508653		phospholipid scramblase 1 [Source:VB Community Annotation]	Dsp1	AGAP000005
2363	AGAP003581	0.0508302		D-xylulose reductase A [Source:VB Community Annotation]	Dsp1	AGAP000005
3794	AGAP005942	0.0507656			Dsp1	AGAP000005
2409	AGAP003636	0.0506554		inositol oxygenase [Source:VB Community Annotation]	Dsp1	AGAP000005
507	AGAP000757	0.050477		peptide-O-fucosyltransferase [Source:VB Community Annotation]	Dsp1	AGAP000005
7803	AGAP013462	0.0503212			Dsp1	AGAP000005
3636	AGAP005651	0.049832		Cytoplasmic tRNA 2-thiolation protein 2 [Source:UniProtKB/Swiss-Prot;Acc:A0NEF7]	Dsp1	AGAP000005
2220	AGAP003369	0.0495718		RNA-binding protein 16 [Source:VB Community Annotation]	Dsp1	AGAP000005
4935	AGAP007886	0.0494558			Dsp1	AGAP000005
2077	AGAP003167	0.0489675		NAD(P) transhydrogenase [Source:VB Community Annotation]	Dsp1	AGAP000005
3994	AGAP006280	0.0489229		nuclear pore complex protein Nup210 [Source:VB Community Annotation]	Dsp1	AGAP000005
1389	AGAP002132	0.0488268		YEATS domain-containing protein 1/3 [Source:VB Community Annotation]	Dsp1	AGAP000005
2346	AGAP003556	0.0487026	RpL3	60S ribosomal protein L3 [Source:VB Community Annotation]	Dsp1	AGAP000005
3152	AGAP004885	0.0486835		CDGSH iron sulfur domain-containing protein 3, mitochondrial [Source:VB Community Annotation]	Dsp1	AGAP000005
1417	AGAP002177	0.0483613		exosome complex component RRP46 [Source:VB Community Annotation]	Dsp1	AGAP000005
4394	AGAP006990	0.0482855		AT-rich interactive domain-containing protein 2 [Source:VB Community Annotation]	Dsp1	AGAP000005
347	AGAP000529	0.0481285		vacuolar protein sorting-associated protein 16-like protein [Source:VB Community Annotation]	Dsp1	AGAP000005
5908	AGAP009528	0.0480322			Dsp1	AGAP000005
3108	AGAP004818	0.0477166	mRpS16	28S ribosomal protein S16, mitochondrial [Source:VB Community Annotation]	Dsp1	AGAP000005
7720	AGAP013250	0.0476464			Dsp1	AGAP000005
647	AGAP000979	0.0476415		DNA polymerase gamma 2 [Source:VB Community Annotation]	Dsp1	AGAP000005
2768	AGAP004292	0.0472541		Leucine-zipper-like transcriptional regulator 1 [Source:VB Community Annotation]	Dsp1	AGAP000005
1136	AGAP001724	0.0471964	Sply	sphingosine-1-phosphate lyase [Source:VB Community Annotation]	Dsp1	AGAP000005
4780	AGAP007660	0.0470569		synaptic vesicle 2-related protein [Source:VB Community Annotation]	Dsp1	AGAP000005
6534	AGAP010558	0.0469852		ER membrane protein complex subunit 4 [Source:UniProtKB/TrEMBL;Acc:Q7Q8U0]	Dsp1	AGAP000005
3850	AGAP006048	0.046965	CYP4J5	cytochrome P450 [Source:VB Community Annotation]	Dsp1	AGAP000005
2548	AGAP003891	0.0469335	Thoc3	THO complex subunit 3 [Source:VB Community Annotation]	Dsp1	AGAP000005
3855	AGAP006055	0.0461604		NF-kappa-B inhibitor-like protein 2 [Source:VB Community Annotation]	Dsp1	AGAP000005
1967	AGAP003002	0.0461497		AdoMet-dependent rRNA methyltransferase [Source:VB Community Annotation]	Dsp1	AGAP000005
2134	AGAP003246	0.0461401	CLIPB2	CLIP-domain serine protease [Source:VB Community Annotation]	Dsp1	AGAP000005
3018	AGAP004689	0.0460999			Dsp1	AGAP000005
5768	AGAP009254	0.0460386			Dsp1	AGAP000005
5201	AGAP008297	0.0459779		leucyl-tRNA synthetase [Source:VB Community Annotation]	Dsp1	AGAP000005
2978	AGAP004619	0.0456712			Dsp1	AGAP000005
3714	AGAP005822	0.0454708			Dsp1	AGAP000005
1120	AGAP001703	0.0453004		AP-2 complex subunit sigma [Source:VB Community Annotation]	Dsp1	AGAP000005
858	AGAP001300	0.0452509			Dsp1	AGAP000005
5865	AGAP009463	0.0451776	ABCG11	ATP-binding cassette transporter (ABC transporter) family G member 11 [Source:VB Community Annotation]	Dsp1	AGAP000005
2467	AGAP003743	0.0451698		HAUS augmin-like complex subunit 6 [Source:VB Community Annotation]	Dsp1	AGAP000005
1311	AGAP002003	0.0451473			Dsp1	AGAP000005
3605	AGAP005612	0.0451088			Dsp1	AGAP000005
1465	AGAP002265	0.0449233		splicing factor, arginine/serine-rich 12 [Source:VB Community Annotation]	Dsp1	AGAP000005
2829	AGAP004382	0.0447867	GSTD3	glutathione S-transferase delta class 3 [Source:VB Community Annotation]	Dsp1	AGAP000005
5372	AGAP008632	0.0447166		alpha-aminoadipic semialdehyde synthase [Source:VB Community Annotation]	Dsp1	AGAP000005
3562	AGAP005533	0.0446289		transformation/transcription domain-associated protein [Source:VB Community Annotation]	Dsp1	AGAP000005
3208	AGAP004984	0.0445644			Dsp1	AGAP000005
332	AGAP000498	0.0444434		nuclear transport factor 2 [Source:VB Community Annotation]	Dsp1	AGAP000005
3280	AGAP005105	0.044104			Dsp1	AGAP000005
3095	AGAP004798	0.0439547		Coatomer protein complex, subunit beta 2 [Source:VB Community Annotation]	Dsp1	AGAP000005
3907	AGAP006160	0.0438441			Dsp1	AGAP000005
5814	AGAP009335	0.0435422		F-box and leucine-rich repeat protein 15 [Source:VB Community Annotation]	Dsp1	AGAP000005
5083	AGAP008110	0.0435253			Dsp1	AGAP000005
1557	AGAP002395	0.043503	RpL10-2	60S ribosomal protein L10-2 [Source:VB Community Annotation]	Dsp1	AGAP000005
1082	AGAP001647	0.0434062			Dsp1	AGAP000005
5211	AGAP008324	0.0432822		enhancer of mRNA-decapping protein 4 [Source:VB Community Annotation]	Dsp1	AGAP000005
2468	AGAP003744	0.0432328		Ring finger protein 220 [Source:VB Community Annotation]	Dsp1	AGAP000005
6064	AGAP009828	0.0431511			Dsp1	AGAP000005
310	AGAP000462	0.0430349		peptidyl-prolyl isomerase F (cyclophilin D) [Source:VB Community Annotation]	Dsp1	AGAP000005
1135	AGAP001721	0.0429818		translocon-associated protein subunit alpha [Source:VB Community Annotation]	Dsp1	AGAP000005
2658	AGAP004096	0.0429186		Serine/threonine-protein phosphatase 2A 56 kDa regulatory subunit epsilon [Source:VB Community Annotation]	Dsp1	AGAP000005
4262	AGAP006775	0.042567		glucosyl/glucuronosyl transferases [Source:VB Community Annotation]	Dsp1	AGAP000005
4845	AGAP007749	0.0425599			Dsp1	AGAP000005
3165	AGAP004906	0.0424312		Mitochondrial pyruvate carrier [Source:UniProtKB/TrEMBL;Acc:Q7Q814]	Dsp1	AGAP000005
1005	AGAP001526	0.0423796		RIO kinase 2 [Source:VB Community Annotation]	Dsp1	AGAP000005
6363	AGAP010276	0.0423264		pyruvate dehydrogenase kinase [Source:VB Community Annotation]	Dsp1	AGAP000005
2345	AGAP003555	0.0422345		multiple inositol-polyphosphate phosphatase [Source:VB Community Annotation]	Dsp1	AGAP000005
6338	AGAP010239	0.0422042		DnaJ homolog subfamily B member 5 [Source:VB Community Annotation]	Dsp1	AGAP000005
1615	AGAP002470	0.0421377	mRpL27	39S ribosomal protein L27, mitochondrial [Source:VB Community Annotation]	Dsp1	AGAP000005
2219	AGAP003368	0.0420794			Dsp1	AGAP000005
3705	AGAP005811	0.0417045		protein xylosyltransferase [Source:VB Community Annotation]	Dsp1	AGAP000005
623	AGAP000942	0.0416857		Uncharacterized Nudix hydrolase NudL [Source:VB Community Annotation]	Dsp1	AGAP000005
200	AGAP000306	0.0416718		Histone H2A [Source:UniProtKB/TrEMBL;Acc:Q7QF50]	Dsp1	AGAP000005
6735	AGAP010935	0.041478		porphobilinogen synthase [Source:VB Community Annotation]	Dsp1	AGAP000005
437	AGAP000660	0.0414704			Dsp1	AGAP000005
4042	AGAP006409	0.0414501			Dsp1	AGAP000005
2604	AGAP004000	0.0414282		myosin IX [Source:VB Community Annotation]	Dsp1	AGAP000005
3181	AGAP004935	0.0412834			Dsp1	AGAP000005
886	AGAP001346	0.041026			Dsp1	AGAP000005
408	AGAP000618	0.0407924		succinate dehydrogenase (ubiquinone) membrane anchor subunit [Source:VB Community Annotation]	Dsp1	AGAP000005
349	AGAP000532	0.0407795		histone deacetylase 6/10 [Source:VB Community Annotation]	Dsp1	AGAP000005
1359	AGAP002071	0.0407554	ABCD1	ATP-binding cassette transporter (ABC transporter) family D member 1 [Source:VB Community Annotation]	Dsp1	AGAP000005
3496	AGAP005414	0.0407018		misexpression suppressor of ras 6 [Source:VB Community Annotation]	Dsp1	AGAP000005
682	AGAP001033	0.0405248		Protein mab-21-like [Source:UniProtKB/Swiss-Prot;Acc:Q7QHX4]	Dsp1	AGAP000005
27	AGAP000044	0.0404364		thioredoxin domain-containing protein [Source:VB Community Annotation]	Dsp1	AGAP000005
4918	AGAP007862	0.040389			Dsp1	AGAP000005
2985	AGAP004629	0.0403841			Dsp1	AGAP000005
5474	AGAP008797	0.0403095		Immunoglobulin (CD79A) binding protein 1 [Source:VB Community Annotation]	Dsp1	AGAP000005
3675	AGAP005749	0.0401295	GSTO1	glutathione S-transferase omega class 1 [Source:VB Community Annotation]	Dsp1	AGAP000005
3392	AGAP005252	0.0399637	MYD	TOLL pathway signalling. [Source:VB Community Annotation]	Dsp1	AGAP000005
7704	AGAP013212	0.039933		Import inner membrane translocase subunit Tim16 [Source:VB Community Annotation]	Dsp1	AGAP000005
6821	AGAP011133	0.0398816		Inosine-5'-monophosphate dehydrogenase [Source:VB Community Annotation]	Dsp1	AGAP000005
1296	AGAP001978	0.0398263			Dsp1	AGAP000005
6914	AGAP011308	0.0397409		solute carrier family 25 (mitochondrial carrier protein), member 16 [Source:VB Community Annotation]	Dsp1	AGAP000005
2374	AGAP003592	0.0395966	RpLP0	60S ribosomal protein LP0 [Source:VB Community Annotation]	Dsp1	AGAP000005
6260	AGAP010137	0.0394759		adenosine kinase [Source:VB Community Annotation]	Dsp1	AGAP000005
6126	AGAP009922	0.0394602		salivary purine nucleosidase [Source:VB Community Annotation]	Dsp1	AGAP000005
7617	AGAP012966	0.0392373			Dsp1	AGAP000005
3948	AGAP006224	0.0391867		aldehyde oxidase [Source:VB Community Annotation]	Dsp1	AGAP000005
4392	AGAP006977	0.0390578			Dsp1	AGAP000005
358	AGAP000543	0.0389699		vitamin-K-epoxide reductase (warfarin-sensitive) [Source:VB Community Annotation]	Dsp1	AGAP000005
6319	AGAP010215	0.038946			Dsp1	AGAP000005
5051	AGAP008049	0.0385275		cell division cycle 123 homolog [Source:VB Community Annotation]	Dsp1	AGAP000005
4897	AGAP007826	0.0385048		Structural maintenance of chromosomes protein [Source:UniProtKB/TrEMBL;Acc:Q7Q3D7]	Dsp1	AGAP000005
5333	AGAP008540	0.0384476		phosphatidylinositol glycan, class T [Source:VB Community Annotation]	Dsp1	AGAP000005
2049	AGAP003135	0.0383043		transcription initiation factor TFIID subunit 12 [Source:VB Community Annotation]	Dsp1	AGAP000005
1350	AGAP002062	0.0382601		Protein FAM50 homolog [Source:UniProtKB/Swiss-Prot;Acc:Q7PYQ5]	Dsp1	AGAP000005
4434	AGAP007053	0.0382199			Dsp1	AGAP000005
1617	AGAP002472	0.0380877		DNA damage-binding protein 1 [Source:VB Community Annotation]	Dsp1	AGAP000005
3153	AGAP004886	0.0378644		microtubule-associated protein, RP/EB family [Source:VB Community Annotation]	Dsp1	AGAP000005
6176	AGAP009993	0.0378267		RIO kinase 3 [Source:VB Community Annotation]	Dsp1	AGAP000005
4400	AGAP007000	0.0377925			Dsp1	AGAP000005
2754	AGAP004262	0.0377746	TO3	takeout 3 [Source:VB Community Annotation]	Dsp1	AGAP000005
3459	AGAP005353	0.0377412		biogenesis of lysosome-related organelles complex 1 subunit 2 [Source:VB Community Annotation]	Dsp1	AGAP000005
926	AGAP001406	0.0375867	wuho	tRNA (guanine-N(7)-)-methyltransferase subunit wuho [Source:VB Community Annotation]	Dsp1	AGAP000005
5392	AGAP008658	0.0374815			Dsp1	AGAP000005
3161	AGAP004900	0.0374272		trypsin type 4 [Source:VB Community Annotation]	Dsp1	AGAP000005
3219	AGAP005007	0.0371532		kelch domain containing 4 [Source:VB Community Annotation]	Dsp1	AGAP000005
5486	AGAP008828	0.0371323		ATP-binding protein involved in chromosome partitioning [Source:VB Community Annotation]	Dsp1	AGAP000005
1155	AGAP001747	0.0370648		Ubiquitin domain-containing protein [Source:VB Community Annotation]	Dsp1	AGAP000005
4382	AGAP006962	0.0370612		multiple inositol polyphosphate phosphatase [Source:VB Community Annotation]	Dsp1	AGAP000005
7436	AGAP012295	0.0370256	CYP9L1	cytochrome P450 [Source:VB Community Annotation]	Dsp1	AGAP000005
1329	AGAP002024	0.0369914			Dsp1	AGAP000005
3140	AGAP004867	0.0366137		V-type H+-transporting ATPase subunit G [Source:VB Community Annotation]	Dsp1	AGAP000005
447	AGAP000675	0.0365861		uncharacterized protein FAM107B [Source:VB Community Annotation]	Dsp1	AGAP000005
3296	AGAP005127	0.0365439		RNA-binding protein 15 [Source:VB Community Annotation]	Dsp1	AGAP000005
3139	AGAP004866	0.0364532			Dsp1	AGAP000005
1719	AGAP002616	0.036428			Dsp1	AGAP000005
5808	AGAP009324	0.0363098	RpL34	60S ribosomal protein L34 [Source:VB Community Annotation]	Dsp1	AGAP000005
5456	AGAP008767	0.0362808	AQP6	aquaporin [Source:VB Community Annotation]	Dsp1	AGAP000005
282	AGAP000414	0.0361919		prostaglandin reductase 1 [Source:VB Community Annotation]	Dsp1	AGAP000005
1720	AGAP002618	0.0361878		symplekin [Source:VB Community Annotation]	Dsp1	AGAP000005
471	AGAP000705	0.0360593		protein DJ-1 [Source:VB Community Annotation]	Dsp1	AGAP000005
5736	AGAP009205	0.0359524		ankyrin repeat domain 39 [Source:VB Community Annotation]	Dsp1	AGAP000005
2414	AGAP003645	0.0358145		kelch-like protein 19 [Source:VB Community Annotation]	Dsp1	AGAP000005
3159	AGAP004893	0.0357435			Dsp1	AGAP000005
1981	AGAP003018	0.035694		dynamin GTPase [Source:VB Community Annotation]	Dsp1	AGAP000005
1306	AGAP001995	0.0355245	Prosalpha2	26S proteasome alpha 2 subunit [Source:VB Community Annotation]	Dsp1	AGAP000005
6232	AGAP010073	0.0353808		type II pantothenate kinase [Source:VB Community Annotation]	Dsp1	AGAP000005
6203	AGAP010029	0.0353749		transmembrane 9 superfamily member 2/4 [Source:VB Community Annotation]	Dsp1	AGAP000005
6020	AGAP009739	0.0353285		vacuolar protein sorting 52 homolog [Source:VB Community Annotation]	Dsp1	AGAP000005
1374	AGAP002095	0.0351684	USP	ultraspiracle [Source:VB Community Annotation]	Dsp1	AGAP000005
6523	AGAP010539	0.0350659		coiled-coil and C2 domain-containing protein 1-like [Source:VB Community Annotation]	Dsp1	AGAP000005
5063	AGAP008078	0.0350644		DET1- and DDB1-associated protein 1 [Source:VB Community Annotation]	Dsp1	AGAP000005
6	AGAP000012	0.0349761	TTRNA1	tyrosyl-tRNA synthetase [Source:VB Community Annotation]	Dsp1	AGAP000005
5140	AGAP008195	0.0349487		protein kinase, AMP-activated, beta 2 non-catalytic subunit [Source:VB Community Annotation]	Dsp1	AGAP000005
2816	AGAP004362	0.034673		glutamate dehydrogenase (NAD(P)+) [Source:VB Community Annotation]	Dsp1	AGAP000005
100	AGAP000156	0.0345193			Dsp1	AGAP000005
7711	AGAP013226	0.0344478			Dsp1	AGAP000005
2091	AGAP003185	0.0343566			Dsp1	AGAP000005
1446	AGAP002222	0.0342876			Dsp1	AGAP000005
4031	AGAP006387	0.0342386		DNA primase large subunit [Source:UniProtKB/TrEMBL;Acc:Q7Q5K2]	Dsp1	AGAP000005
3846	AGAP006040	0.0342183		peroxisomal membrane protein 2 [Source:VB Community Annotation]	Dsp1	AGAP000005
4808	AGAP007698	0.0340904		syntaxin 1A [Source:VB Community Annotation]	Dsp1	AGAP000005
6994	AGAP011454	0.0340152		rotatin [Source:VB Community Annotation]	Dsp1	AGAP000005
6087	AGAP009865	0.0338461		NADH dehydrogenase (ubiquinone) 1 beta subcomplex 9 [Source:VB Community Annotation]	Dsp1	AGAP000005
3232	AGAP005032	0.0338257		calnexin [Source:VB Community Annotation]	Dsp1	AGAP000005
3214	AGAP004992	0.0337921		microsomal prostaglandin-E synthase 2 [Source:VB Community Annotation]	Dsp1	AGAP000005
4727	AGAP007596	0.0335393		septin 7 [Source:VB Community Annotation]	Dsp1	AGAP000005
6928	AGAP011326	0.0334012	IAP2	inhibitor of apoptosis 2 [Source:VB Community Annotation]	Dsp1	AGAP000005
2048	AGAP003134	0.0333206		FK506-binding protein 2 [Source:VB Community Annotation]	Dsp1	AGAP000005
4795	AGAP007682	0.0332154			Dsp1	AGAP000005
6079	AGAP009852	0.033168		mitochondrial fission 1 protein [Source:VB Community Annotation]	Dsp1	AGAP000005
291	AGAP000430	0.0331579			Dsp1	AGAP000005
5726	AGAP009193	0.0331418	GSTE4	glutathione S-transferase epsilon class 4 [Source:VB Community Annotation]	Dsp1	AGAP000005
6158	AGAP009971	0.0331201		elongation factor 4 1 [Source:VB Community Annotation]	Dsp1	AGAP000005
6255	AGAP010131	0.0331027		ornithine decarboxylase antizyme 1 [Source:VB Community Annotation]	Dsp1	AGAP000005
7001	AGAP011463	0.0330962		src homology 2 domain-containing transforming protein C [Source:VB Community Annotation]	Dsp1	AGAP000005
1869	AGAP002857	0.0329638			Dsp1	AGAP000005
838	AGAP001272	0.0329345			Dsp1	AGAP000005
3580	AGAP005559	0.0329043		26S proteasome regulatory subunit N10 [Source:VB Community Annotation]	Dsp1	AGAP000005
4192	AGAP006653	0.0328842		Protein rogdi [Source:VB Community Annotation]	Dsp1	AGAP000005
2128	AGAP003230	0.032825		poly (ADP-ribose) polymerase [Source:VB Community Annotation]	Dsp1	AGAP000005
6711	AGAP010882	0.0328042			Dsp1	AGAP000005
820	AGAP001240	0.0327969	SP11372		Dsp1	AGAP000005
478	AGAP000720	0.0327942		neuronal cell adhesion molecule [Source:VB Community Annotation]	Dsp1	AGAP000005
2248	AGAP003418	0.032791		stearoyl-CoA desaturase (delta-9 desaturase) [Source:VB Community Annotation]	Dsp1	AGAP000005
4344	AGAP006910	0.0326768	SRPN3	serine protease inhibitor (serpin) 3 [Source:VB Community Annotation]	Dsp1	AGAP000005
2726	AGAP004212	0.0323883	Crc	calreticulin [Source:VB Community Annotation]	Dsp1	AGAP000005
7035	AGAP011515	0.0323676		cytoplasmic actin [Source:VB Community Annotation]	Dsp1	AGAP000005
1753	AGAP002667	0.0323028	Tctp	Translationally-controlled tumor protein homolog [Source:UniProtKB/Swiss-Prot;Acc:Q7QCK2]	Dsp1	AGAP000005
5302	AGAP008474	0.0319432		calcium and integrin-binding protein 1 [Source:VB Community Annotation]	Dsp1	AGAP000005
6719	AGAP010898	0.0319088		meiotic recombination protein [Source:VB Community Annotation]	Dsp1	AGAP000005
1331	AGAP002026	0.0318605		Ditrans,polycis-polyprenyl diphosphate synthase ((2E,6E)-farnesyl diphosphate specific) [Source:UniProtKB/TrEMBL;Acc:F5HM82]	Dsp1	AGAP000005
2395	AGAP003614	0.031849			Dsp1	AGAP000005
6075	AGAP009841	0.0318464			Dsp1	AGAP000005
486	AGAP000733	0.0318171		UV excision repair protein RAD23 [Source:VB Community Annotation]	Dsp1	AGAP000005
987	AGAP001491	0.0316793		Leucine-rich repeat-containing protein 57 [Source:VB Community Annotation]	Dsp1	AGAP000005
5069	AGAP008086	0.0316045		mitochondrial processing peptidase [Source:VB Community Annotation]	Dsp1	AGAP000005
7041	AGAP011521	0.0315745		28 kDa heat-and acid-stable phosphoprotein [Source:VB Community Annotation]	Dsp1	AGAP000005
5982	AGAP009662	0.0315462			Dsp1	AGAP000005
1352	AGAP002064	0.0315326			Dsp1	AGAP000005
3410	AGAP005279	0.031522		Rho-type gtpase activating protein [Source:VB Community Annotation]	Dsp1	AGAP000005
988	AGAP001492	0.0313882			Dsp1	AGAP000005
7309	AGAP012042	0.0313875			Dsp1	AGAP000005
1474	AGAP002278	0.0312996	ABCB1	ATP-binding cassette transporter (ABC transporter) family B member 1 [Source:VB Community Annotation]	Dsp1	AGAP000005
7046	AGAP011532	0.0312691		septin [Source:VB Community Annotation]	Dsp1	AGAP000005
4501	AGAP007157	0.0312273	RpS27	40S ribosomal protein S27 [Source:UniProtKB/TrEMBL;Acc:Q7PT96]	Dsp1	AGAP000005
1054	AGAP001612	0.0311797		Peroxisome assembly factor 2 [Source:VB Community Annotation]	Dsp1	AGAP000005
2796	AGAP004327	0.0310855			Dsp1	AGAP000005
4821	AGAP007713	0.030994		solute carrier family 39 (zinc transporter), member 11 [Source:VB Community Annotation]	Dsp1	AGAP000005
17	AGAP000028	0.0309686		calcium/calmodulin-dependent protein kinase (CaM kinase) II [Source:VB Community Annotation]	Dsp1	AGAP000005
2173	AGAP003301	0.0309547		M-phase inducer phosphatase [Source:VB Community Annotation]	Dsp1	AGAP000005
3331	AGAP005173	0.0308017		Px serine/threonine kinase [Source:VB Community Annotation]	Dsp1	AGAP000005
3260	AGAP005071	0.030725		calcium release-activated calcium channel protein 1 [Source:VB Community Annotation]	Dsp1	AGAP000005
6257	AGAP010133	0.0306789	SCRPQ2	Class B Scavenger Receptor (CD36 domain). [Source:VB Community Annotation]	Dsp1	AGAP000005
7160	AGAP011774	0.0305975			Dsp1	AGAP000005
5525	AGAP008895	0.0305286		actin related protein 2/3 complex, subunit 5 [Source:VB Community Annotation]	Dsp1	AGAP000005
4777	AGAP007657	0.0304204		syndecan 2 [Source:VB Community Annotation]	Dsp1	AGAP000005
1669	AGAP002541	0.0302825			Dsp1	AGAP000005
4002	AGAP006342	0.0302643	PGRPS3	peptidoglycan recognition protein (short) [Source:VB Community Annotation]	Dsp1	AGAP000005
1901	AGAP002901	0.0302048		Protein unc-50 homolog [Source:VB Community Annotation]	Dsp1	AGAP000005
5230	AGAP008352	0.0301173		DNA polymerase delta subunit 3 [Source:UniProtKB/TrEMBL;Acc:A0A1S4GY12]	Dsp1	AGAP000005
6127	AGAP009923	0.030102		integrator complex subunit 11 [Source:VB Community Annotation]	Dsp1	AGAP000005
6720	AGAP010909	0.0300616			Dsp1	AGAP000005
7715	AGAP013237	0.0300422			Dsp1	AGAP000005
6602	AGAP010679	0.0300375	TIM10	mitochrondrial inner membrane translocase subunit TIM10 [Source:VB Community Annotation]	Dsp1	AGAP000005
7161	AGAP011776	0.0300347		Protein kinase protein [Source:VB Community Annotation]	Dsp1	AGAP000005
754	AGAP001157	0.0297943			Dsp1	AGAP000005
6100	AGAP009883	0.0297668			Dsp1	AGAP000005
3334	AGAP005176	0.0297558		cell division control protein 6 [Source:VB Community Annotation]	Dsp1	AGAP000005
2413	AGAP003644	0.0297017	mRpS11	28S ribosomal protein S11, mitochondrial [Source:VB Community Annotation]	Dsp1	AGAP000005
1640	AGAP002503	0.0296441		4-coumarate:CoA ligase [Source:VB Community Annotation]	Dsp1	AGAP000005
4265	AGAP006778	0.0296234		glycerol kinase [Source:VB Community Annotation]	Dsp1	AGAP000005
6909	AGAP011299	0.0295916		glycosylphosphatidylinositol deacylase [Source:VB Community Annotation]	Dsp1	AGAP000005
1014	AGAP001537	0.0295587		chromosome transmission fidelity protein 1 [Source:VB Community Annotation]	Dsp1	AGAP000005
3570	AGAP005547	0.0294616		alpha-crystallin B chain [Source:VB Community Annotation]	Dsp1	AGAP000005
7017	AGAP011488	0.0291439		conserved oligomeric Golgi complex subunit 8 [Source:VB Community Annotation]	Dsp1	AGAP000005
322	AGAP000476	0.0290124		Xaa-Pro aminopeptidase [Source:VB Community Annotation]	Dsp1	AGAP000005
970	AGAP001463	0.0289834			Dsp1	AGAP000005
2615	AGAP004023	0.0289351	APG4A	autophagy related gene [Source:VB Community Annotation]	Dsp1	AGAP000005
6186	AGAP010008	0.0289117		PI-PLC X domain-containing protein 3 [Source:VB Community Annotation]	Dsp1	AGAP000005
6737	AGAP010937	0.028889		solute carrier family 31 (copper transporters), member 1 [Source:VB Community Annotation]	Dsp1	AGAP000005
946	AGAP001432	0.0288236			Dsp1	AGAP000005
1466	AGAP002266	0.0287649		protein phosphatase 2C homolog 2/3 [Source:VB Community Annotation]	Dsp1	AGAP000005
2275	AGAP003462	0.0287455		protein arginine N-methyltransferase 1 [Source:VB Community Annotation]	Dsp1	AGAP000005
1960	AGAP002992	0.0287308		Carbonic anhydrase [Source:UniProtKB/TrEMBL;Acc:Q5TU56]	Dsp1	AGAP000005
7258	AGAP011945	0.0286883			Dsp1	AGAP000005
7512	AGAP012443	0.0286797			Dsp1	AGAP000005
3256	AGAP005064	0.0286412			Dsp1	AGAP000005
7065	AGAP011570	0.0285881			Dsp1	AGAP000005
6463	AGAP010435	0.0285435		dynein heavy chain 9, axonemal [Source:VB Community Annotation]	Dsp1	AGAP000005
837	AGAP001271	0.0284736		pre-mRNA cleavage complex 2 protein Pcf11 [Source:VB Community Annotation]	Dsp1	AGAP000005
2937	AGAP004550	0.0284086		dolichol-phosphate mannosyltransferase subunit 3 [Source:VB Community Annotation]	Dsp1	AGAP000005
7837	AGAP013543	0.0283555			Dsp1	AGAP000005
964	AGAP001454	0.0283017			Dsp1	AGAP000005
1740	AGAP002653	0.0281844		phenylalanyl-tRNA synthetase alpha chain [Source:VB Community Annotation]	Dsp1	AGAP000005
2821	AGAP004372	0.0281739		elongation of very long chain fatty acids protein 1 [Source:VB Community Annotation]	Dsp1	AGAP000005
812	AGAP001232	0.0280631		alpha-1,3/alpha-1, 6-mannosyltransferase [Source:VB Community Annotation]	Dsp1	AGAP000005
3959	AGAP006236	0.0280037			Dsp1	AGAP000005
2704	AGAP004174	0.0279829			Dsp1	AGAP000005
4709	AGAP007568	0.0279313		condensin complex subunit 3 [Source:VB Community Annotation]	Dsp1	AGAP000005
1638	AGAP002501	0.0278926		serine/threonine-protein phosphatase 4 regulatory subunit 2 [Source:VB Community Annotation]	Dsp1	AGAP000005
3805	AGAP005955	0.0277319		E3 ubiquitin-protein ligase MUL1 [Source:VB Community Annotation]	Dsp1	AGAP000005
7524	AGAP012464	0.0277238		natural resistance-associated macrophage protein [Source:VB Community Annotation]	Dsp1	AGAP000005
1261	AGAP001929	0.0277053		DNA polymerase alpha subunit A [Source:VB Community Annotation]	Dsp1	AGAP000005
4293	AGAP006815	0.027691			Dsp1	AGAP000005
2271	AGAP003457	0.0276676			Dsp1	AGAP000005
845	AGAP001279	0.0275235		protein phosphatase 3, catalytic subunit [Source:VB Community Annotation]	Dsp1	AGAP000005
4171	AGAP006624	0.0274757		valyl-tRNA synthetase [Source:VB Community Annotation]	Dsp1	AGAP000005
3912	AGAP006165	0.0273425		E1A-binding protein p400 [Source:VB Community Annotation]	Dsp1	AGAP000005
1119	AGAP001702	0.0273255			Dsp1	AGAP000005
4153	AGAP006605	0.0273072			Dsp1	AGAP000005
3461	AGAP005360	0.0272655		PQ loop repeat-containing protein 3 [Source:VB Community Annotation]	Dsp1	AGAP000005
6684	AGAP010832	0.0272427	TEP19	thioester-containing protein 19 [Source:VB Community Annotation]	Dsp1	AGAP000005
4715	AGAP007579	0.0272112		folliculin [Source:VB Community Annotation]	Dsp1	AGAP000005
3071	AGAP004757	0.0271895			Dsp1	AGAP000005
7739	AGAP013284	0.027131			Dsp1	AGAP000005
3715	AGAP005823	0.0271274		Ubiquitin-related modifier 1 homolog [Source:UniProtKB/Swiss-Prot;Acc:Q7Q6I6]	Dsp1	AGAP000005
53	AGAP000082	0.0270775		translation initiation factor eIF-2B subunit epsilon [Source:VB Community Annotation]	Dsp1	AGAP000005
1561	AGAP002400	0.0270769	mRpL37	39S ribosomal protein L37, mitochondrial [Source:VB Community Annotation]	Dsp1	AGAP000005
6230	AGAP010071	0.0270633		acyl-CoA synthetase [Source:VB Community Annotation]	Dsp1	AGAP000005
2950	AGAP004579	0.026993	cdk2	cyclin-dependent kinase 2 [Source:VB Community Annotation]	Dsp1	AGAP000005
2232	AGAP003400	0.0269468			Dsp1	AGAP000005
3319	AGAP005156	0.0268863			Dsp1	AGAP000005
4249	AGAP006762	0.0268711		diacylglycerol kinase (ATP dependent) [Source:VB Community Annotation]	Dsp1	AGAP000005
2927	AGAP004533	0.0268394		cathepsin B [Source:VB Community Annotation]	Dsp1	AGAP000005
2160	AGAP003278	0.0267875		7SK snRNA methylphosphate capping enzyme [Source:VB Community Annotation]	Dsp1	AGAP000005
6306	AGAP010199	0.0267763			Dsp1	AGAP000005
869	AGAP001314	0.0267159			Dsp1	AGAP000005
385	AGAP000586	0.0266348			Dsp1	AGAP000005
1387	AGAP002127	0.0266136		alpha-centractin [Source:VB Community Annotation]	Dsp1	AGAP000005
4147	AGAP006599	0.0265939		ATP-dependent RNA helicase A [Source:VB Community Annotation]	Dsp1	AGAP000005
6674	AGAP010816	0.0265877	TEP3	thioester-containing protein 3 [Source:VB Community Annotation]	Dsp1	AGAP000005
1920	AGAP002929	0.026489			Dsp1	AGAP000005
5174	AGAP008266	0.0264324			Dsp1	AGAP000005
6825	AGAP011140	0.0263877		Protein canopy homolog 3 [Source:VB Community Annotation]	Dsp1	AGAP000005
311	AGAP000463	0.0263548			Dsp1	AGAP000005
1955	AGAP002986	0.0263346		p21-activated kinase 1 [Source:VB Community Annotation]	Dsp1	AGAP000005
3512	AGAP005432	0.0263138		programmed cell death protein 5 [Source:VB Community Annotation]	Dsp1	AGAP000005
3322	AGAP005162	0.0262961		dystroglycan 1 [Source:VB Community Annotation]	Dsp1	AGAP000005
3209	AGAP004986	0.0262489	Seleno	15 kDa selenoprotein [Source:VB Community Annotation]	Dsp1	AGAP000005
7771	AGAP013386	0.0262366		DNA polymerase zeta [Source:VB Community Annotation]	Dsp1	AGAP000005
7328	AGAP012087	0.026134		7SK snRNA methylphosphate capping enzyme [Source:VB Community Annotation]	Dsp1	AGAP000005
5548	AGAP008922	0.0261144			Dsp1	AGAP000005
7612	AGAP012955	0.0260698		solute carrier family 19, member 2 [Source:VB Community Annotation]	Dsp1	AGAP000005
6436	AGAP010393	0.0260101			Dsp1	AGAP000005
1679	AGAP002554	0.0259645		DiGeorge syndrome critical region gene 8 [Source:VB Community Annotation]	Dsp1	AGAP000005
3287	AGAP005117	0.0259434		polyadenylate-binding protein 2 [Source:VB Community Annotation]	Dsp1	AGAP000005
4564	AGAP007303	0.0259299			Dsp1	AGAP000005
6060	AGAP009815	0.0259269			Dsp1	AGAP000005
6370	AGAP010283	0.0259185		wingless-type MMTV integration site family, member 7 [Source:VB Community Annotation]	Dsp1	AGAP000005
3135	AGAP004860	0.0258894		protease m1 zinc metalloprotease [Source:VB Community Annotation]	Dsp1	AGAP000005
69	AGAP000110	0.0258766	mRpL40	39S ribosomal protein L40, mitochondrial [Source:VB Community Annotation]	Dsp1	AGAP000005
7440	AGAP012304	0.0258051		Muscular protein 20 [Source:VB Community Annotation]	Dsp1	AGAP000005
5743	AGAP009214	0.0257577	CLIPB11	CLIP-domain serine protease [Source:VB Community Annotation]	Dsp1	AGAP000005
758	AGAP001161	0.0257371	GPROP6	long wavelength sensitive opsin [Source:VB Community Annotation]	Dsp1	AGAP000005
5646	AGAP009080	0.0257106		FAD-dependent oxidoreductase domain-containing protein 1 [Source:VB Community Annotation]	Dsp1	AGAP000005
1595	AGAP002438	0.025619		tyrosine-protein phosphatase non-receptor type 11 [Source:VB Community Annotation]	Dsp1	AGAP000005
5176	AGAP008268	0.025613		Maternal tudor protein [Source:VB Community Annotation]	Dsp1	AGAP000005
3779	AGAP005923	0.0256083		phosphatidylinositol glycan, class C [Source:VB Community Annotation]	Dsp1	AGAP000005
2196	AGAP003338	0.0255589	TRX3	thioredoxin [Source:VB Community Annotation]	Dsp1	AGAP000005
571	AGAP000859	0.025545			Dsp1	AGAP000005
2537	AGAP003878	0.0255379			Dsp1	AGAP000005
4961	AGAP007917	0.0255291	ABCC12	ATP-binding cassette transporter (ABC transporter) family C member 12 [Source:UniProtKB/TrEMBL;Acc:A0A1S4GWP9]	Dsp1	AGAP000005
2482	AGAP003793	0.0255036			Dsp1	AGAP000005
7613	AGAP012957	0.0254966	CYP4D17	cytochrome P450 [Source:VB Community Annotation]	Dsp1	AGAP000005
417	AGAP000627	0.0254526		casein kinase 1, alpha [Source:VB Community Annotation]	Dsp1	AGAP000005
5544	AGAP008917	0.0254264		DNA topoisomerase II [Source:VB Community Annotation]	Dsp1	AGAP000005
317	AGAP000471	0.0253131		F-box and leucine-rich repeat protein 4 [Source:VB Community Annotation]	Dsp1	AGAP000005
5166	AGAP008242	0.0253017			Dsp1	AGAP000005
2205	AGAP003350	0.025283		phosphoenolpyruvate carboxykinase (GTP) [Source:VB Community Annotation]	Dsp1	AGAP000005
2846	AGAP004416	0.0252594		dynein light chain 1, axonemal [Source:VB Community Annotation]	Dsp1	AGAP000005
1878	AGAP002868	0.0252563	CYP6P1	cytochrome P450 [Source:VB Community Annotation]	Dsp1	AGAP000005
4886	AGAP007804	0.0252169			Dsp1	AGAP000005
657	AGAP000991	0.0251635		seryl-tRNA synthetase [Source:VB Community Annotation]	Dsp1	AGAP000005
7092	AGAP011637	0.0251523	snRNP-U1-A	U1 small nuclear ribonucleoprotein A [Source:VB Community Annotation]	Dsp1	AGAP000005
5590	AGAP008983	0.0251479			Dsp1	AGAP000005
6180	AGAP009998	0.0250894	RpS11	40S ribosomal protein S11 [Source:UniProtKB/Swiss-Prot;Acc:P52812]	Dsp1	AGAP000005
7426	AGAP012280	0.0250637			Dsp1	AGAP000005
1099	AGAP001669	0.0250145	CPR6	cuticular protein RR-2 family 6 [Source:VB Community Annotation]	Dsp1	AGAP000005
950	AGAP001438	0.0249735			Dsp1	AGAP000005
2618	AGAP004029	0.0249575		DNA excision repair protein ERCC-1 [Source:VB Community Annotation]	Dsp1	AGAP000005
5521	AGAP008885	0.0248885		parafibromin [Source:VB Community Annotation]	Dsp1	AGAP000005
7019	AGAP011492	0.0248845		Uncharacterized MFS-type transporter C19orf28 [Source:VB Community Annotation]	Dsp1	AGAP000005
3572	AGAP005549	0.02483		Pre-mRNA-splicing factor rse1 [Source:VB Community Annotation]	Dsp1	AGAP000005
5471	AGAP008794	0.0247884			Dsp1	AGAP000005
2360	AGAP003578	0.0245413		aldehyde dehydrogenase (NAD+) [Source:VB Community Annotation]	Dsp1	AGAP000005
6451	AGAP010417	0.0245376		tetratricopeptide repeat protein 39B [Source:VB Community Annotation]	Dsp1	AGAP000005
6625	AGAP010716	0.0244775		HIG1 hypoxia inducible domain family, member 1B [Source:VB Community Annotation]	Dsp1	AGAP000005
3812	AGAP005972	0.0244738		4-nitrophenylphosphatase [Source:VB Community Annotation]	Dsp1	AGAP000005
1483	AGAP002287	0.0244666		protein O-GlcNAcase / histone acetyltransferase [Source:VB Community Annotation]	Dsp1	AGAP000005
7231	AGAP011899	0.0244641		Bardet-Biedl syndrome 7 protein [Source:VB Community Annotation]	Dsp1	AGAP000005
6069	AGAP009833	0.0244327		voltage-dependent anion-selective channel protein 2 [Source:VB Community Annotation]	Dsp1	AGAP000005
7156	AGAP011766	0.0243729		ethanolaminephosphotransferase [Source:VB Community Annotation]	Dsp1	AGAP000005
5019	AGAP008003	0.0242998		WD repeat domain 7 [Source:VB Community Annotation]	Dsp1	AGAP000005
5720	AGAP009185	0.0242861			Dsp1	AGAP000005
300	AGAP000445	0.024258	GPRADS	putative adenosine receptor [Source:VB Community Annotation]	Dsp1	AGAP000005
2087	AGAP003179	0.0242414		E3 ubiquitin-protein ligase synoviolin [Source:VB Community Annotation]	Dsp1	AGAP000005
7151	AGAP011752	0.0241244		tRNA(His) guanylyltransferase [Source:VB Community Annotation]	Dsp1	AGAP000005
1491	AGAP002295	0.0240653			Dsp1	AGAP000005
4004	AGAP006344	0.0240384		RAG1-activating protein 1-like protein [Source:VB Community Annotation]	Dsp1	AGAP000005
2148	AGAP003264	0.0237914		histone acetyltransferase 1 [Source:VB Community Annotation]	Dsp1	AGAP000005
7256	AGAP011940	0.0237481		sphingomyelin phosphodiesterase [Source:VB Community Annotation]	Dsp1	AGAP000005
2427	AGAP003667	0.0236151			Dsp1	AGAP000005
603	AGAP000908	0.0235872		dynactin 4 [Source:VB Community Annotation]	Dsp1	AGAP000005
1935	AGAP002957	0.0234724		presenilin 1 [Source:VB Community Annotation]	Dsp1	AGAP000005
7544	AGAP012543	0.0234664			Dsp1	AGAP000005
2943	AGAP004560	0.0234261		cohesin complex subunit SCC1 [Source:VB Community Annotation]	Dsp1	AGAP000005
1564	AGAP002403	0.0234031		nucleoside diphosphate-linked moiety X motif 18 [Source:VB Community Annotation]	Dsp1	AGAP000005
1831	AGAP002807	0.0233924			Dsp1	AGAP000005
3782	AGAP005928	0.0233905			Dsp1	AGAP000005
3080	AGAP004776	0.0233732		pre-mRNA-processing factor SLU7 [Source:VB Community Annotation]	Dsp1	AGAP000005
4858	AGAP007771	0.0233441			Dsp1	AGAP000005
1037	AGAP001584	0.023311	snRNP-U1-C	U1 small nuclear ribonucleoprotein C [Source:UniProtKB/Swiss-Prot;Acc:Q7PXU6]	Dsp1	AGAP000005
2825	AGAP004376	0.0232812		aldose 1-epimerase [Source:VB Community Annotation]	Dsp1	AGAP000005
5659	AGAP009098	0.0232512		Protein-glutamine gamma-glutamyltransferase E [Source:VB Community Annotation]	Dsp1	AGAP000005
4666	AGAP007506	0.0231931		Williams-Beuren syndrome chromosome region 16 homolog (human) [Source:VB Community Annotation]	Dsp1	AGAP000005
2062	AGAP003149	0.0231791			Dsp1	AGAP000005
5105	AGAP008143	0.0231467			Dsp1	AGAP000005
1705	AGAP002598	0.0230477			Dsp1	AGAP000005
7205	AGAP011846	0.0230459		cytochrome b-561 domain containing protein 2 [Source:VB Community Annotation]	Dsp1	AGAP000005
3653	AGAP005693	0.0230202	LRIM17	leucine-rich immune protein (Coil-less) [Source:VB Community Annotation]	Dsp1	AGAP000005
4575	AGAP007317	0.0229822			Dsp1	AGAP000005
5963	AGAP009633	0.0229354		3-oxoacyl-(acyl-carrier protein) reductase fabG2 [Source:VB Community Annotation]	Dsp1	AGAP000005
4494	AGAP007143	0.0229138			Dsp1	AGAP000005
2926	AGAP004532	0.0228333		3-ketoacyl-CoA reductase [Source:VB Community Annotation]	Dsp1	AGAP000005
2540	AGAP003882	0.0228276		transcription initiation factor TFIID subunit 1 [Source:VB Community Annotation]	Dsp1	AGAP000005
226	AGAP000340	0.0228176			Dsp1	AGAP000005
3465	AGAP005366	0.0227841		serine/arginine repetitive matrix protein 1 [Source:VB Community Annotation]	Dsp1	AGAP000005
4974	AGAP007938	0.0227831	cact	protein cactus (TOLL pathway signalling) [Source:VB Community Annotation]	Dsp1	AGAP000005
1982	AGAP003019	0.0227653		cleavage stimulation factor subunit 3 [Source:VB Community Annotation]	Dsp1	AGAP000005
2347	AGAP003557	0.0227235			Dsp1	AGAP000005
2161	AGAP003279	0.0226886		superkiller protein 3 [Source:VB Community Annotation]	Dsp1	AGAP000005
2814	AGAP004358	0.0226775		alkyldihydroxyacetonephosphate synthase [Source:VB Community Annotation]	Dsp1	AGAP000005
2053	AGAP003139	0.02264	SRPN9	serine protease inhibitor (serpin) 9 [Source:VB Community Annotation]	Dsp1	AGAP000005
1950	AGAP002981	0.0225755		cytochrome c oxidase assembly protein COX16 homolog, mitochondrial precursor [Source:VB Community Annotation]	Dsp1	AGAP000005
5482	AGAP008816	0.0225584	Prosalpha5	26S proteasome alpha 5 subunit [Source:VB Community Annotation]	Dsp1	AGAP000005
6190	AGAP010012	0.0225407		Leucine-rich repeat and calponin-like proteiny domain-containing protein 3 [Source:VB Community Annotation]	Dsp1	AGAP000005
2212	AGAP003359	0.022529		adaptor protein complex AP-1 subunit gamma-1 [Source:VB Community Annotation]	Dsp1	AGAP000005
811	AGAP001231	0.0224867			Dsp1	AGAP000005
7415	AGAP012247	0.0224861		phosphoserine phosphatase [Source:VB Community Annotation]	Dsp1	AGAP000005
7173	AGAP011806	0.0224647		ornithine decarboxylase [Source:VB Community Annotation]	Dsp1	AGAP000005
4486	AGAP007126	0.0224087		DNA mismatch repair protein PMS2 [Source:VB Community Annotation]	Dsp1	AGAP000005
6415	AGAP010368	0.0223869		2-hydroxyacyl-CoA lyase 1 [Source:VB Community Annotation]	Dsp1	AGAP000005
872	AGAP001319	0.0223712		5'-nucleotidase domain-containing protein 1 [Source:VB Community Annotation]	Dsp1	AGAP000005
1524	AGAP002352	0.0222694			Dsp1	AGAP000005
3643	AGAP005660	0.0222638	CYP305A4	cytochrome P450 [Source:VB Community Annotation]	Dsp1	AGAP000005
7280	AGAP011983	0.0222629		ATP-dependent (S)-NAD(P)H-hydrate dehydratase [Source:UniProtKB/TrEMBL;Acc:A0A1S4H960]	Dsp1	AGAP000005
283	AGAP000415	0.0222087		5-hydroxyisourate hydrolase [Source:VB Community Annotation]	Dsp1	AGAP000005
6729	AGAP010928	0.0221769		tetratricopeptide repeat protein 36 homolog [Source:VB Community Annotation]	Dsp1	AGAP000005
4606	AGAP007381	0.0221679			Dsp1	AGAP000005
5410	AGAP008682	0.022101	CYP307B1	cytochrome P450 [Source:VB Community Annotation]	Dsp1	AGAP000005
1322	AGAP002015	0.022051		dynein heavy chain 1, cytosolic [Source:VB Community Annotation]	Dsp1	AGAP000005
2476	AGAP003770	0.0220507	mRpL51	39S ribosomal protein L51, mitochondrial [Source:VB Community Annotation]	Dsp1	AGAP000005
7353	AGAP012122	0.0220468		DNA-directed RNA polymerase III subunit RPC8 [Source:VB Community Annotation]	Dsp1	AGAP000005
7075	AGAP011587	0.0220259		kelch-like protein diablo [Source:VB Community Annotation]	Dsp1	AGAP000005
3681	AGAP005771	0.022022		DnaJ homolog subfamily C member 13 [Source:VB Community Annotation]	Dsp1	AGAP000005
1157	AGAP001749	0.0220071		Stromal cell-derived factor 2 [Source:VB Community Annotation]	Dsp1	AGAP000005
2544	AGAP003886	0.0220064			Dsp1	AGAP000005
2880	AGAP004470	0.0219745		STE24 endopeptidase [Source:VB Community Annotation]	Dsp1	AGAP000005
5622	AGAP009035	0.0219297		transcription elongation factor S-II [Source:VB Community Annotation]	Dsp1	AGAP000005
164	AGAP000250	0.0219281		STAGA complex 65 subunit gamma [Source:VB Community Annotation]	Dsp1	AGAP000005
5986	AGAP009671	0.0218918			Dsp1	AGAP000005
5561	AGAP008941	0.0218918		ubiquitin-conjugating enzyme E2 D/E [Source:VB Community Annotation]	Dsp1	AGAP000005
227	AGAP000341	0.0218435	GALE2	galectin 2 [Source:VB Community Annotation]	Dsp1	AGAP000005
743	AGAP001140	0.0217623			Dsp1	AGAP000005
635	AGAP000958	0.0217511		calcium-binding mitochondrial carrier protein Aralar1 [Source:VB Community Annotation]	Dsp1	AGAP000005
7695	AGAP013184	0.0217241	CLIPB36	CLIP-domain serine protease [Source:VB Community Annotation]	Dsp1	AGAP000005
2084	AGAP003176	0.0216899		solute carrier family 23 (nucleobase transporter) [Source:VB Community Annotation]	Dsp1	AGAP000005
1775	AGAP002711	0.0216879		stardust, isoform B [Source:VB Community Annotation]	Dsp1	AGAP000005
722	AGAP001108	0.0216499		mitochondrial import inner membrane translocase subunit TIM50-C [Source:VB Community Annotation]	Dsp1	AGAP000005
5436	AGAP008729	0.021589		alkaline ceramidase [Source:VB Community Annotation]	Dsp1	AGAP000005
7219	AGAP011881	0.0215254		polycomb protein SUZ12 [Source:VB Community Annotation]	Dsp1	AGAP000005
5550	AGAP008924	0.0215246			Dsp1	AGAP000005
1852	AGAP002836	0.0215009		endoribonuclease Dicer [Source:VB Community Annotation]	Dsp1	AGAP000005
6015	AGAP009733	0.0214736		wingless-type MMTV integration site family, member 6 [Source:VB Community Annotation]	Dsp1	AGAP000005
5203	AGAP008299	0.0214478			Dsp1	AGAP000005
2290	AGAP003486	0.0214284			Dsp1	AGAP000005
1777	AGAP002713	0.0213133	mRpL49	39S ribosomal protein L49, mitochondrial [Source:VB Community Annotation]	Dsp1	AGAP000005
2428	AGAP003670	0.0212115		homeobox protein Nkx, invertebrate [Source:VB Community Annotation]	Dsp1	AGAP000005
526	AGAP000785	0.0211955		Synaptic vesicle protein [Source:VB Community Annotation]	Dsp1	AGAP000005
382	AGAP000577	0.0211696		AMP deaminase [Source:VB Community Annotation]	Dsp1	AGAP000005
286	AGAP000425	0.0211146			Dsp1	AGAP000005
6648	AGAP010764	0.021078		Metalloendopeptidase [Source:UniProtKB/TrEMBL;Acc:Q7Q209]	Dsp1	AGAP000005
3908	AGAP006161	0.0210672		suppressor of G2 allele of SKP1 [Source:VB Community Annotation]	Dsp1	AGAP000005
2511	AGAP003843	0.0210192		cytochrome c heme-lyase [Source:VB Community Annotation]	Dsp1	AGAP000005
2914	AGAP004516	0.0210032			Dsp1	AGAP000005
3589	AGAP005576	0.0209763		aspartyl-tRNA synthetase [Source:VB Community Annotation]	Dsp1	AGAP000005
345	AGAP000526	0.020972		translation initiation factor 4B [Source:VB Community Annotation]	Dsp1	AGAP000005
1738	AGAP002651	0.0209683	IAP6	inhibitor of apoptosis 6 [Source:VB Community Annotation]	Dsp1	AGAP000005
2968	AGAP004606	0.0208877		HYPK [Source:VB Community Annotation]	Dsp1	AGAP000005
6996	AGAP011456	0.0208874			Dsp1	AGAP000005
6322	AGAP010218	0.0208745		Lkb1 interacting protein [Source:VB Community Annotation]	Dsp1	AGAP000005
1065	AGAP001627	0.0208555		solute carrier family 7 (cationic amino acid transporter, y+ system) [Source:VB Community Annotation]	Dsp1	AGAP000005
2130	AGAP003232	0.0208321		splicing factor 4 [Source:VB Community Annotation]	Dsp1	AGAP000005
14	AGAP000021	0.0208223			Dsp1	AGAP000005
6147	AGAP009954	0.0208018		ankyrin repeat domain-containing protein 13C [Source:VB Community Annotation]	Dsp1	AGAP000005
2891	AGAP004486	0.0207798		adiponectin receptor [Source:VB Community Annotation]	Dsp1	AGAP000005
7007	AGAP011472	0.0207661		Leucine-rich repeat-containing protein 47 [Source:VB Community Annotation]	Dsp1	AGAP000005
3571	AGAP005548	0.0207509		alpha-crystallin B chain [Source:VB Community Annotation]	Dsp1	AGAP000005
3110	AGAP004820	0.020739		RNA 3'-terminal phosphate cyclase [Source:VB Community Annotation]	Dsp1	AGAP000005
4665	AGAP007505	0.0206603		vitellogenic carboxypeptidase-like protein [Source:VB Community Annotation]	Dsp1	AGAP000005
7244	AGAP011923	0.0206455			Dsp1	AGAP000005
1257	AGAP001919	0.0205887		protein disulfide-isomerase A6 [Source:VB Community Annotation]	Dsp1	AGAP000005
3178	AGAP004929	0.0205747		eukaryotic translation elongation factor 1 epsilon-1 [Source:VB Community Annotation]	Dsp1	AGAP000005
75	AGAP000118	0.0205711		ubiquinone biosynthesis monooxygenase Coq7 [Source:VB Community Annotation]	Dsp1	AGAP000005
7670	AGAP013109	0.0205661			Dsp1	AGAP000005
3932	AGAP006192	0.0205319		chymotrypsin B chain C [Source:VB Community Annotation]	Dsp1	AGAP000005
7264	AGAP011951	0.0205223	CASPS4	short caspase 4 [Source:VB Community Annotation]	Dsp1	AGAP000005
4809	AGAP007699	0.0205078		GTP-binding nuclear protein Ran [Source:VB Community Annotation]	Dsp1	AGAP000005
6224	AGAP010061	0.0205052		Protein RIC1-like protein [Source:VB Community Annotation]	Dsp1	AGAP000005
7197	AGAP011835	0.0204708			Dsp1	AGAP000005
3268	AGAP005081	0.0203705		mesoderm development candidate 2 [Source:VB Community Annotation]	Dsp1	AGAP000005
4474	AGAP007111	0.0203115		uracil phosphoribosyltransferase [Source:VB Community Annotation]	Dsp1	AGAP000005
7495	AGAP012404	0.0202848		alanine--glyoxylate aminotransferase 2, mitochondrial [Source:VB Community Annotation]	Dsp1	AGAP000005
2492	AGAP003811	0.0202838			Dsp1	AGAP000005
4658	AGAP007497	0.0202358	CuSOD1	copper-zinc superoxide dismutase 1 [Source:VB Community Annotation]	Dsp1	AGAP000005
4591	AGAP007361	0.0202316		translocation protein SEC63 [Source:VB Community Annotation]	Dsp1	AGAP000005
3685	AGAP005776	0.0202308	PDH	pigment dispersing hormone [Source:VB Community Annotation]	Dsp1	AGAP000005
3345	AGAP005193	0.0201991		nuclear pore complex protein Nup188 [Source:VB Community Annotation]	Dsp1	AGAP000005
1834	AGAP002810	0.0201432		45 kDa calcium-binding protein [Source:VB Community Annotation]	Dsp1	AGAP000005
6734	AGAP010934	0.0201034			Dsp1	AGAP000005
7731	AGAP013269	0.0200888	TWDL10	cuticular protein TWDL family (TWDL10) [Source:VB Community Annotation]	Dsp1	AGAP000005
2080	AGAP003171	0.0200837		nucleolar protein 12 [Source:VB Community Annotation]	Dsp1	AGAP000005
3854	AGAP006054	0.01994			Dsp1	AGAP000005
3277	AGAP005100	0.0199377		charged multivesicular body protein 5 [Source:VB Community Annotation]	Dsp1	AGAP000005
3324	AGAP005164	0.0199199			Dsp1	AGAP000005
848	AGAP001287	0.0199106			Dsp1	AGAP000005
5705	AGAP009166	0.0199004	IKK1	IMD pathway signalling IKK-beta). (ird5orthologue immune response deficient 5) [Source:VB Community Annotation]	Dsp1	AGAP000005
5939	AGAP009594	0.0198791		Dynein assembly factor 1, axonemal homolog [Source:UniProtKB/Swiss-Prot;Acc:Q7PK92]	Dsp1	AGAP000005
7291	AGAP012003	0.0198691		tRNA pseudouridine synthase 10 [Source:VB Community Annotation]	Dsp1	AGAP000005
6530	AGAP010553	0.0198685		poly(U)-binding-splicing factor PUF60 [Source:VB Community Annotation]	Dsp1	AGAP000005
1656	AGAP002527	0.0198196			Dsp1	AGAP000005
5617	AGAP009030	0.0198074		CCR4-NOT transcription complex subunit 3 [Source:VB Community Annotation]	Dsp1	AGAP000005
5935	AGAP009587	0.0197942		AP endonuclease 1 [Source:VB Community Annotation]	Dsp1	AGAP000005
3517	AGAP005438	0.0197679		ribosome biogenesis protein MAK21 [Source:VB Community Annotation]	Dsp1	AGAP000005
3852	AGAP006050	0.0197484		AarF domain containing kinase 5 [Source:VB Community Annotation]	Dsp1	AGAP000005
1788	AGAP002726	0.0197205	CPR9	cuticular protein RR-1 family 9 [Source:VB Community Annotation]	Dsp1	AGAP000005
6920	AGAP011316	0.0196807		sentrin-specific protease 8 [Source:VB Community Annotation]	Dsp1	AGAP000005
5991	AGAP009681	0.019673		DNA fragmentation factor 40 kD beta subunit [Source:VB Community Annotation]	Dsp1	AGAP000005
4229	AGAP006719	0.0196662			Dsp1	AGAP000005
3367	AGAP005223	0.0196488			Dsp1	AGAP000005
4281	AGAP006799	0.0196439		Adrenodoxin [Source:VB Community Annotation]	Dsp1	AGAP000005
5710	AGAP009174	0.0196362		vacuolar protein sorting 41 homolog [Source:VB Community Annotation]	Dsp1	AGAP000005
871	AGAP001318	0.0196229		acetyl-CoA C-acetyltransferase [Source:VB Community Annotation]	Dsp1	AGAP000005
3310	AGAP005142	0.0196173		mRNA-capping enzyme [Source:UniProtKB/TrEMBL;Acc:Q7Q9N3]	Dsp1	AGAP000005
2325	AGAP003533	0.0196093		DnaJ homolog subfamily C member 19 [Source:VB Community Annotation]	Dsp1	AGAP000005
4675	AGAP007519	0.0195967	mRpS22	28S ribosomal protein S22, mitochondrial [Source:VB Community Annotation]	Dsp1	AGAP000005
1028	AGAP001565	0.019596		vacuolar protein sorting-associated protein [Source:VB Community Annotation]	Dsp1	AGAP000005
3573	AGAP005550	0.0195955			Dsp1	AGAP000005
6944	AGAP011353	0.0195738		phosphomannomutase [Source:VB Community Annotation]	Dsp1	AGAP000005
6537	AGAP010564	0.0195686		pur-alpha [Source:VB Community Annotation]	Dsp1	AGAP000005
1892	AGAP002889	0.0195256		NADH dehydrogenase (ubiquinone) 1 subcomplex unknown 2 [Source:VB Community Annotation]	Dsp1	AGAP000005
1410	AGAP002169	0.0194945		ubiquitin-conjugating enzyme E2 G2 [Source:VB Community Annotation]	Dsp1	AGAP000005
1518	AGAP002344	0.019482		brain tumor protein [Source:VB Community Annotation]	Dsp1	AGAP000005
2313	AGAP003517	0.0194799		phenylalanyl-tRNA synthetase beta chain [Source:VB Community Annotation]	Dsp1	AGAP000005
5106	AGAP008147	0.0194584		tRNA-splicing ligase RtcB homolog [Source:UniProtKB/Swiss-Prot;Acc:Q7Q412]	Dsp1	AGAP000005
2236	AGAP003405	0.0194275		adenylosuccinate synthase [Source:VB Community Annotation]	Dsp1	AGAP000005
7590	AGAP012800	0.0194112			Dsp1	AGAP000005
3777	AGAP005921	0.0193834		nucleoside-triphosphatase THEP1 [Source:VB Community Annotation]	Dsp1	AGAP000005
592	AGAP000889	0.0193825		Coactosin-like protein [Source:VB Community Annotation]	Dsp1	AGAP000005
1634	AGAP002497	0.0193389			Dsp1	AGAP000005
157	AGAP000241	0.0193229		N-acetylglucosamine kinase [Source:VB Community Annotation]	Dsp1	AGAP000005
6439	AGAP010401	0.0193027		Flavin-containing monooxygenase FMO GS-OX-like 6 [Source:VB Community Annotation]	Dsp1	AGAP000005
844	AGAP001278	0.0192709		Cysteine-rich hydrophobic domain 2 [Source:VB Community Annotation]	Dsp1	AGAP000005
4149	AGAP006601	0.0192126			Dsp1	AGAP000005
5247	AGAP008379	0.0192001			Dsp1	AGAP000005
5629	AGAP009049	0.0191618	Cht16	chitinase [Source:VB Community Annotation]	Dsp1	AGAP000005
81	AGAP000127	0.019149		zinc finger protein-like 1 homolog [Source:VB Community Annotation]	Dsp1	AGAP000005
5141	AGAP008199	0.0191262			Dsp1	AGAP000005
1262	AGAP001930	0.0191195		heterogeneous nuclear ribonucleoprotein 27C [Source:VB Community Annotation]	Dsp1	AGAP000005
7488	AGAP012392	0.0190966			Dsp1	AGAP000005
278	AGAP000407	0.019074			Dsp1	AGAP000005
1457	AGAP002253	0.0190169		TatD DNase family protein [Source:VB Community Annotation]	Dsp1	AGAP000005
3808	AGAP005959	0.0189317		Yellow-g2 [Source:VB Community Annotation]	Dsp1	AGAP000005
425	AGAP000648	0.0189269			Dsp1	AGAP000005
1197	AGAP001810	0.0189145		DnaJ homolog subfamily B [Source:VB Community Annotation]	Dsp1	AGAP000005
620	AGAP000939	0.0188924		platelet-activating factor acetylhydrolase IB subunit beta/gamma [Source:VB Community Annotation]	Dsp1	AGAP000005
3443	AGAP005327	0.0188453		ribonuclease UK114 [Source:VB Community Annotation]	Dsp1	AGAP000005
3857	AGAP006057	0.0188428		multiple coagulation factor deficiency 2 [Source:VB Community Annotation]	Dsp1	AGAP000005
4326	AGAP006889	0.01883		elongator complex protein 2 [Source:VB Community Annotation]	Dsp1	AGAP000005
5788	AGAP009280	0.0187968		phosphatidylinositol glycan, class W [Source:VB Community Annotation]	Dsp1	AGAP000005
1081	AGAP001646	0.0187676			Dsp1	AGAP000005
7633	AGAP013008	0.0186968			Dsp1	AGAP000005
4008	AGAP006355	0.0186915		transcription initiation factor TFIIE subunit alpha [Source:VB Community Annotation]	Dsp1	AGAP000005
4990	AGAP007965	0.0186686			Dsp1	AGAP000005
2784	AGAP004312	0.018607			Dsp1	AGAP000005
6642	AGAP010740	0.0186066			Dsp1	AGAP000005
1767	AGAP002695	0.0185874			Dsp1	AGAP000005
4910	AGAP007852	0.018578		aconitate hydratase 1 / homoaconitase [Source:VB Community Annotation]	Dsp1	AGAP000005
1785	AGAP002723	0.0185404			Dsp1	AGAP000005
1881	AGAP002875	0.018538		protein HEXIM1/2 [Source:VB Community Annotation]	Dsp1	AGAP000005
4785	AGAP007668	0.0185363	eIF3g	Eukaryotic translation initiation factor 3 subunit G [Source:UniProtKB/Swiss-Prot;Acc:Q7QJV0]	Dsp1	AGAP000005
1083	AGAP001648	0.018519	CLIPB17	CLIP-domain serine protease [Source:VB Community Annotation]	Dsp1	AGAP000005
891	AGAP001357	0.0185098		beta-catenin-like protein 1 [Source:VB Community Annotation]	Dsp1	AGAP000005
840	AGAP001274	0.0184622	RpS15	40S ribosomal protein S15 [Source:VB Community Annotation]	Dsp1	AGAP000005
7117	AGAP011687	0.0184091	RpL27	60S ribosomal protein L27 [Source:UniProtKB/TrEMBL;Acc:Q5TMJ9]	Dsp1	AGAP000005
2781	AGAP004309	0.0184054		solute carrier family 22 [Source:VB Community Annotation]	Dsp1	AGAP000005
638	AGAP000964	0.0183557			Dsp1	AGAP000005
7341	AGAP012107	0.0183301		SUMO-conjugating enzyme UBC9 [Source:VB Community Annotation]	Dsp1	AGAP000005
769	AGAP001174	0.018329		14.5 kDa salivary peptide [Source:VB Community Annotation]	Dsp1	AGAP000005
1856	AGAP002840	0.0183281			Dsp1	AGAP000005
4734	AGAP007605	0.0183243			Dsp1	AGAP000005
5344	AGAP008572	0.0182947		TIM21-like protein, mitochondrial precursor [Source:VB Community Annotation]	Dsp1	AGAP000005
393	AGAP000601	0.018271		protein halfway [Source:VB Community Annotation]	Dsp1	AGAP000005
1836	AGAP002812	0.0182569		Ras-related protein R-Ras2 [Source:VB Community Annotation]	Dsp1	AGAP000005
3202	AGAP004965	0.0181896		DNA polymerase epsilon subunit 4 [Source:VB Community Annotation]	Dsp1	AGAP000005
7629	AGAP012994	0.0181598			Dsp1	AGAP000005
2210	AGAP003357	0.0180932		RAG1-activating protein 1-like protein [Source:VB Community Annotation]	Dsp1	AGAP000005
3333	AGAP005175	0.0180794		acetyl-CoA carboxylase / biotin carboxylase [Source:VB Community Annotation]	Dsp1	AGAP000005
1734	AGAP002645	0.0179723		septin 2 [Source:VB Community Annotation]	Dsp1	AGAP000005
6495	AGAP010488	0.0179532		ubiquinone biosynthesis methyltransferase [Source:VB Community Annotation]	Dsp1	AGAP000005
7433	AGAP012291	0.0179511	CYP9J3	cytochrome P450 [Source:VB Community Annotation]	Dsp1	AGAP000005
2074	AGAP003164	0.0179477			Dsp1	AGAP000005
6810	AGAP011110	0.0179339		transcription initiation factor TFIIH subunit 1 [Source:VB Community Annotation]	Dsp1	AGAP000005
6511	AGAP010510	0.0179193		Tubulin beta chain [Source:UniProtKB/TrEMBL;Acc:Q7PPR6]	Dsp1	AGAP000005
6685	AGAP010833	0.017919	CLIPB14	CLIP-domain serine protease [Source:VB Community Annotation]	Dsp1	AGAP000005
7254	AGAP011938	0.0178973		lamin [Source:VB Community Annotation]	Dsp1	AGAP000005
5001	AGAP007977	0.0178929		Fas-associated factor [Source:VB Community Annotation]	Dsp1	AGAP000005
210	AGAP000321	0.0178843			Dsp1	AGAP000005
6811	AGAP011114	0.0178405		mRNA-decapping enzyme subunit 2 [Source:VB Community Annotation]	Dsp1	AGAP000005
2534	AGAP003874	0.0178239		uridine kinase [Source:VB Community Annotation]	Dsp1	AGAP000005
297	AGAP000439	0.0177564		4a-hydroxytetrahydrobiopterin dehydratase [Source:VB Community Annotation]	Dsp1	AGAP000005
6651	AGAP010769	0.0177278		glucosamine-phosphate N-acetyltransferase [Source:VB Community Annotation]	Dsp1	AGAP000005
4324	AGAP006887	0.0177196		dynein light chain 4, axonemal [Source:VB Community Annotation]	Dsp1	AGAP000005
6339	AGAP010240	0.0177176	ESP	Late trypsin [Source:VB Community Annotation]	Dsp1	AGAP000005
63	AGAP000100	0.017716			Dsp1	AGAP000005
3842	AGAP006031	0.0177149		nuclear pore complex protein Nup54 [Source:VB Community Annotation]	Dsp1	AGAP000005
5549	AGAP008923	0.0177104			Dsp1	AGAP000005
6441	AGAP010404	0.0176536	GSTS1	glutathione S-transferase sigma class 1 [Source:VB Community Annotation]	Dsp1	AGAP000005
1426	AGAP002193	0.0176258		nuclear RNA export factor 1/2 [Source:VB Community Annotation]	Dsp1	AGAP000005
3288	AGAP005118	0.0176218	mRpS17	28S ribosomal protein S17, mitochondrial [Source:VB Community Annotation]	Dsp1	AGAP000005
1468	AGAP002269	0.0176137			Dsp1	AGAP000005
6502	AGAP010497	0.0175184		peroxisomal biogenesis factor 12 [Source:VB Community Annotation]	Dsp1	AGAP000005
4806	AGAP007693	0.0174995	SRPN7	serine protease inhibitor (serpin) 7 [Source:VB Community Annotation]	Dsp1	AGAP000005
3992	AGAP006278	0.0174656			Dsp1	AGAP000005
458	AGAP000691	0.0174562			Dsp1	AGAP000005
2952	AGAP004581	0.0174458		heat shock protein 70kDa [Source:VB Community Annotation]	Dsp1	AGAP000005
6814	AGAP011117	0.0174023	LRIM19	leucine-rich immune protein (Coil-less) [Source:VB Community Annotation]	Dsp1	AGAP000005
856	AGAP001298	0.0173855			Dsp1	AGAP000005
7038	AGAP011518	0.0173798	ABCA4	ATP-binding cassette transporter (ABC transporter) family A member 4 [Source:VB Community Annotation]	Dsp1	AGAP000005
3025	AGAP004696	0.0173329	exd	Homeobox protein extradenticle [Source:UniProtKB/Swiss-Prot;Acc:Q7PMT1]	Dsp1	AGAP000005
6824	AGAP011137	0.0173251		Thiomorpholine-carboxylate dehydrogenase [Source:VB Community Annotation]	Dsp1	AGAP000005
3184	AGAP004938	0.0172905		zinc finger, DHHC-type containing 15 [Source:VB Community Annotation]	Dsp1	AGAP000005
1283	AGAP001957	0.0172891		phosphatidylinositol transfer protein, beta [Source:VB Community Annotation]	Dsp1	AGAP000005
2155	AGAP003273	0.017223			Dsp1	AGAP000005
3804	AGAP005954	0.0172209		ubiquitin-conjugating enzyme E2 J2 [Source:VB Community Annotation]	Dsp1	AGAP000005
1032	AGAP001570	0.0171853		microtubule-associated protein tau [Source:VB Community Annotation]	Dsp1	AGAP000005
2609	AGAP004012	0.0171745		katanin p60 ATPase-containing subunit [Source:VB Community Annotation]	Dsp1	AGAP000005
2211	AGAP003358	0.0171738		Sugar transporter SWEET [Source:UniProtKB/TrEMBL;Acc:A0NDW1]	Dsp1	AGAP000005
4222	AGAP006711	0.0171481	chym3	Chymotrypsin-2 [Source:UniProtKB/Swiss-Prot;Acc:Q17025]	Dsp1	AGAP000005
5916	AGAP009549	0.0171318			Dsp1	AGAP000005
4208	AGAP006684	0.0171174	mRpL46	39S ribosomal protein L46, mitochondrial [Source:VB Community Annotation]	Dsp1	AGAP000005
1407	AGAP002166	0.0170983		A-kinase anchor protein 1, mitochondrial [Source:VB Community Annotation]	Dsp1	AGAP000005
7421	AGAP012256	0.0170918			Dsp1	AGAP000005
1850	AGAP002831	0.0170659		ribosomal RNA small subunit methyltransferase H [Source:VB Community Annotation]	Dsp1	AGAP000005
3844	AGAP006034	0.0170608			Dsp1	AGAP000005
2908	AGAP004508	0.0170218			Dsp1	AGAP000005
4619	AGAP007395	0.0169943		DIS3-like exonuclease 2 [Source:UniProtKB/TrEMBL;Acc:Q7QJB5]	Dsp1	AGAP000005
2521	AGAP003856	0.0169759			Dsp1	AGAP000005
2947	AGAP004575	0.0169701			Dsp1	AGAP000005
1364	AGAP002078	0.0169677		14 kDa phosphohistidine phosphatase [Source:VB Community Annotation]	Dsp1	AGAP000005
7626	AGAP012991	0.0169485		Fascin [Source:UniProtKB/TrEMBL;Acc:F5HLZ2]	Dsp1	AGAP000005
591	AGAP000888	0.0169304	GSTT2	glutathione S-transferase theta class 2 [Source:VB Community Annotation]	Dsp1	AGAP000005
5642	AGAP009074	0.0169237		atrophin-1 interacting protein 5 (WW domain containing E3 ubiquitin protein li [Source:VB Community Annotation]	Dsp1	AGAP000005
7614	AGAP012960	0.0168507			Dsp1	AGAP000005
4869	AGAP007783	0.0168479			Dsp1	AGAP000005
831	AGAP001264	0.0168395		Plasma glutamate carboxypeptidase [Source:VB Community Annotation]	Dsp1	AGAP000005
7782	AGAP013412	0.0168165		DNA repair protein RAD51 [Source:VB Community Annotation]	Dsp1	AGAP000005
2298	AGAP003496	0.0167895			Dsp1	AGAP000005
4536	AGAP007258	0.0167412		aconitate hydratase 1 / homoaconitase [Source:VB Community Annotation]	Dsp1	AGAP000005
4717	AGAP007581	0.0167246		glycerol kinase [Source:VB Community Annotation]	Dsp1	AGAP000005
2418	AGAP003656	0.0167117		Terribly reduced optic lobes, isoform B [Source:VB Community Annotation]	Dsp1	AGAP000005
4645	AGAP007472	0.0166741			Dsp1	AGAP000005
1642	AGAP002508	0.0166676		protease m1 zinc metalloprotease [Source:VB Community Annotation]	Dsp1	AGAP000005
2443	AGAP003706	0.0166484		BolA protein [Source:VB Community Annotation]	Dsp1	AGAP000005
1563	AGAP002402	0.0166444		copper homeostasis protein [Source:VB Community Annotation]	Dsp1	AGAP000005
3607	AGAP005615	0.0166132	mRpS15	28S ribosomal protein S15, mitochondrial [Source:VB Community Annotation]	Dsp1	AGAP000005
3380	AGAP005240	0.0165796			Dsp1	AGAP000005
4889	AGAP007807	0.0165774		F-box and leucine-rich repeat protein 2/20 [Source:UniProtKB/TrEMBL;Acc:A0A1S4GWA2]	Dsp1	AGAP000005
4240	AGAP006744	0.0165239		Ninjurin [Source:VB Community Annotation]	Dsp1	AGAP000005
1876	AGAP002866	0.0164966	CYP6P5	cytochrome P450 [Source:VB Community Annotation]	Dsp1	AGAP000005
3167	AGAP004908	0.0164961			Dsp1	AGAP000005
1510	AGAP002332	0.0164754	mRpL11	39S ribosomal protein L11, mitochondrial [Source:VB Community Annotation]	Dsp1	AGAP000005
2060	AGAP003147	0.0164546		Golgin84 [Source:VB Community Annotation]	Dsp1	AGAP000005
2568	AGAP003925	0.0164532		kinesin family member 1/13/14 [Source:VB Community Annotation]	Dsp1	AGAP000005
2640	AGAP004068	0.01645			Dsp1	AGAP000005
6169	AGAP009984	0.0164268		cell cycle control protein 50A [Source:VB Community Annotation]	Dsp1	AGAP000005
3939	AGAP006210	0.016402		carboxypeptidase B [Source:VB Community Annotation]	Dsp1	AGAP000005
5784	AGAP009276	0.0163923		Piezo-type mechanosensitive ion channel component [Source:UniProtKB/TrEMBL;Acc:A0A1S4H0N7]	Dsp1	AGAP000005
7533	AGAP012499	0.0163836		polo-like kinase 4 [Source:VB Community Annotation]	Dsp1	AGAP000005
3672	AGAP005742	0.0163806		semaphorin [Source:VB Community Annotation]	Dsp1	AGAP000005
7388	AGAP012185	0.0163705		erythrocyte membrane protein band 4.1 [Source:VB Community Annotation]	Dsp1	AGAP000005
2597	AGAP003987	0.0163448		complement component 1 Q subcomponent-binding protein, mitochondrial [Source:VB Community Annotation]	Dsp1	AGAP000005
1212	AGAP001859	0.0163387		DnaJ homolog subfamily B member 14 [Source:VB Community Annotation]	Dsp1	AGAP000005
3534	AGAP005472	0.0163001			Dsp1	AGAP000005
5644	AGAP009076	0.0162999		carnitine O-acetyltransferase [Source:VB Community Annotation]	Dsp1	AGAP000005
2085	AGAP003177	0.0162733		Upstream transcription factor 2/L-myc-2 [Source:VB Community Annotation]	Dsp1	AGAP000005
3375	AGAP005235	0.0162335			Dsp1	AGAP000005
5585	AGAP008975	0.0162319			Dsp1	AGAP000005
6915	AGAP011309	0.0162042		nuclear GTP-binding protein [Source:VB Community Annotation]	Dsp1	AGAP000005
6861	AGAP011198	0.0161907			Dsp1	AGAP000005
6604	AGAP010681	0.0161848		5'-nucleotidase [Source:UniProtKB/TrEMBL;Acc:Q7QE29]	Dsp1	AGAP000005
4520	AGAP007210	0.0161785		Tetraspanin [Source:UniProtKB/TrEMBL;Acc:Q7QJ21]	Dsp1	AGAP000005
196	AGAP000301	0.0161759			Dsp1	AGAP000005
3737	AGAP005858	0.0161738		protein lin-7 homolog C [Source:VB Community Annotation]	Dsp1	AGAP000005
6410	AGAP010351	0.0161731		insulysin [Source:VB Community Annotation]	Dsp1	AGAP000005
4106	AGAP006506	0.0161593	SG2	salivary gland protein 2 [Source:VB Community Annotation]	Dsp1	AGAP000005
6656	AGAP010786	0.0161571			Dsp1	AGAP000005
5162	AGAP008233	0.0161495			Dsp1	AGAP000005
6610	AGAP010691	0.0160955		TNF receptor-associated protein 1 [Source:VB Community Annotation]	Dsp1	AGAP000005
406	AGAP000616	0.0160925		26S proteasome regulatory subunit T5 [Source:VB Community Annotation]	Dsp1	AGAP000005
6082	AGAP009860	0.0160789			Dsp1	AGAP000005
5848	AGAP009434	0.0160734		Valacyclovir hydrolase [Source:VB Community Annotation]	Dsp1	AGAP000005
6978	AGAP011424	0.0160696	RpS16	40S ribosomal protein S16 [Source:VB Community Annotation]	Dsp1	AGAP000005
973	AGAP001469	0.0160247		Protein tyrosine phosphatase, receptor type, f polypeptide (PTPRF) interacting protein (liprin) [Source:VB Community Annotation]	Dsp1	AGAP000005
234	AGAP000351	0.0159839	GPRNPY1		Dsp1	AGAP000005
1118	AGAP001700	0.0159386		translational activator GCN1 [Source:VB Community Annotation]	Dsp1	AGAP000005
3749	AGAP005882	0.0158975			Dsp1	AGAP000005
5447	AGAP008757	0.0158648			Dsp1	AGAP000005
6765	AGAP011035	0.0158587		Splicing factor 3a [Source:VB Community Annotation]	Dsp1	AGAP000005
3591	AGAP005578	0.0158461		anaphase-promoting complex subunit 5 [Source:VB Community Annotation]	Dsp1	AGAP000005
787	AGAP001202	0.0158426		organic cation transporter [Source:VB Community Annotation]	Dsp1	AGAP000005
960	AGAP001450	0.0158361		ELMO domain-containing protein 2 [Source:VB Community Annotation]	Dsp1	AGAP000005
1091	AGAP001660	0.0158204		ciliary dynein heavy chain [Source:VB Community Annotation]	Dsp1	AGAP000005
7009	AGAP011475	0.0158182		Envelysin [Source:VB Community Annotation]	Dsp1	AGAP000005
2403	AGAP003627	0.0157903			Dsp1	AGAP000005
4431	AGAP007050	0.015737		Nucleolar GTP-binding protein 1 [Source:UniProtKB/TrEMBL;Acc:Q7QIT0]	Dsp1	AGAP000005
4624	AGAP007400	0.0157206			Dsp1	AGAP000005
2690	AGAP004150	0.0156804			Dsp1	AGAP000005
6849	AGAP011174	0.0156583		26S proteasome regulatory subunit T1 [Source:VB Community Annotation]	Dsp1	AGAP000005
801	AGAP001219	0.0155988	TUB4A	tubulin alpha-4A chain [Source:VB Community Annotation]	Dsp1	AGAP000005
5505	AGAP008862	0.015597		aubergine [Source:VB Community Annotation]	Dsp1	AGAP000005
6329	AGAP010229	0.0155807		beta-ureidopropionase [Source:VB Community Annotation]	Dsp1	AGAP000005
915	AGAP001388	0.015575			Dsp1	AGAP000005
6555	AGAP010592	0.0155485	S7	40S ribosomal protein S7 [Source:UniProtKB/Swiss-Prot;Acc:P33514]	Dsp1	AGAP000005
3856	AGAP006056	0.0155461			Dsp1	AGAP000005
4343	AGAP006909	0.015536	SRPN1	serine protease inhibitor (serpin) 1 [Source:VB Community Annotation]	Dsp1	AGAP000005
2721	AGAP004207	0.0155348	Exo8	exocyst complex component 8 [Source:VB Community Annotation]	Dsp1	AGAP000005
538	AGAP000803	0.0155189	GLURIIa	ionotropic receptor GLURIIa [Source:VB Community Annotation]	Dsp1	AGAP000005
3882	AGAP006116	0.0154943		TBC1 domain family, member 8B (with GRAM domain) [Source:VB Community Annotation]	Dsp1	AGAP000005
6503	AGAP010498	0.0154601		RNA 3'-terminal phosphate cyclase-like protein [Source:VB Community Annotation]	Dsp1	AGAP000005
3311	AGAP005144	0.0154525		replication factor C subunit 3/5 [Source:VB Community Annotation]	Dsp1	AGAP000005
2277	AGAP003464	0.0154057		glycerol kinase [Source:VB Community Annotation]	Dsp1	AGAP000005
281	AGAP000413	0.0153975			Dsp1	AGAP000005
5744	AGAP009215	0.0153612	CLIPB18	CLIP-domain serine protease [Source:VB Community Annotation]	Dsp1	AGAP000005
4699	AGAP007550	0.0153593		carbonic anhydrase [Source:VB Community Annotation]	Dsp1	AGAP000005
7797	AGAP013451	0.0153141		outer membrane lipoprotein Blc (Precursor) [Source:VB Community Annotation]	Dsp1	AGAP000005
1358	AGAP002070	0.0152967			Dsp1	AGAP000005
4160	AGAP006612	0.0152492	RpL29	60S ribosomal protein L29 [Source:VB Community Annotation]	Dsp1	AGAP000005
3651	AGAP005684	0.0152461		syntaxin 17 [Source:VB Community Annotation]	Dsp1	AGAP000005
6941	AGAP011350	0.0152112		4-nitrophenyl phosphatase [Source:VB Community Annotation]	Dsp1	AGAP000005
1344	AGAP002048	0.0151459			Dsp1	AGAP000005
6172	AGAP009989	0.0151287		nucleoporin-like protein 2 [Source:VB Community Annotation]	Dsp1	AGAP000005
3402	AGAP005269	0.0151245			Dsp1	AGAP000005
4500	AGAP007156	0.0151142			Dsp1	AGAP000005
4969	AGAP007929	0.015113			Dsp1	AGAP000005
3954	AGAP006231	0.0151026		serine/threonine-protein phosphatase dullard homolog [Source:VB Community Annotation]	Dsp1	AGAP000005
7668	AGAP013102	0.0150908	mRpS12	28S ribosomal protein S12, mitochondrial [Source:VB Community Annotation]	Dsp1	AGAP000005
6393	AGAP010324	0.015064		Groucho [Source:VB Community Annotation]	Dsp1	AGAP000005
423	AGAP000636	0.0149986			Dsp1	AGAP000005
681	AGAP001032	0.0149618		Interferon-related developmental regulator 1 [Source:VB Community Annotation]	Dsp1	AGAP000005
5358	AGAP008606	0.014959		forkhead box protein L [Source:VB Community Annotation]	Dsp1	AGAP000005
3012	AGAP004678	0.0149543			Dsp1	AGAP000005
5969	AGAP009642	0.0149459		prohibitin 2 [Source:VB Community Annotation]	Dsp1	AGAP000005
1655	AGAP002526	0.0149425			Dsp1	AGAP000005
2750	AGAP004254	0.0149138		transcription initiation factor TFIID subunit 6 [Source:VB Community Annotation]	Dsp1	AGAP000005
1279	AGAP001952	0.0148794		cytosol aminopeptidase [Source:VB Community Annotation]	Dsp1	AGAP000005
3999	AGAP006327	0.014861	LRIM6	leucine-rich immune protein (Short) [Source:VB Community Annotation]	Dsp1	AGAP000005
6838	AGAP011163	0.0148605			Dsp1	AGAP000005
270	AGAP000398	0.0148521		methionyl-tRNA formyltransferase [Source:VB Community Annotation]	Dsp1	AGAP000005
3780	AGAP005926	0.0148319		senataxin [Source:VB Community Annotation]	Dsp1	AGAP000005
5010	AGAP007988	0.0148205		glycerate kinase [Source:VB Community Annotation]	Dsp1	AGAP000005
1055	AGAP001613	0.0148168			Dsp1	AGAP000005
6906	AGAP011294	0.0148165	DEF1	defensin anti-microbial peptide [Source:VB Community Annotation]	Dsp1	AGAP000005
5748	AGAP009224	0.0148098			Dsp1	AGAP000005
7108	AGAP011675	0.014805			Dsp1	AGAP000005
4703	AGAP007560	0.0148023			Dsp1	AGAP000005
1545	AGAP002383	0.0147992		methionyl-tRNA synthetase [Source:VB Community Annotation]	Dsp1	AGAP000005
6977	AGAP011423	0.0147884		20S proteasome subunit beta 2 [Source:VB Community Annotation]	Dsp1	AGAP000005
6159	AGAP009972	0.0147708		MON2 homolog [Source:VB Community Annotation]	Dsp1	AGAP000005
2494	AGAP003815	0.0147706		very-long-chain (3R)-3-hydroxyacyl-(acyl-carrier protein) dehydratase [Source:VB Community Annotation]	Dsp1	AGAP000005
7785	AGAP013419	0.0147673			Dsp1	AGAP000005
3413	AGAP005282	0.0147551		guanine deaminase [Source:VB Community Annotation]	Dsp1	AGAP000005
288	AGAP000427	0.0147271		vitellogenin receptor [Source:VB Community Annotation]	Dsp1	AGAP000005
7515	AGAP012447	0.0146976	GLURIIe	ionotropic receptor GLURIIe [Source:VB Community Annotation]	Dsp1	AGAP000005
3689	AGAP005782	0.0146922	ASNA1	arsenical pump-driving ATPase [Source:VB Community Annotation]	Dsp1	AGAP000005
4352	AGAP006926	0.0146792	AD28229		Dsp1	AGAP000005
6501	AGAP010496	0.0146533		splicing factor, arginine/serine-rich 1/9 [Source:VB Community Annotation]	Dsp1	AGAP000005
2717	AGAP004203	0.0146497	Vg	vitellogenin [Source:VB Community Annotation]	Dsp1	AGAP000005
2976	AGAP004615	0.0146343		DNA polymerase epsilon subunit 1 [Source:VB Community Annotation]	Dsp1	AGAP000005
764	AGAP001169	0.0146342	Gr49	gustatory receptor 49 [Source:VB Community Annotation]	Dsp1	AGAP000005
3020	AGAP004691	0.0146217		LIM domain-binding protein 1 [Source:VB Community Annotation]	Dsp1	AGAP000005
5469	AGAP008785	0.0146197		Ras suppressor protein 1 [Source:VB Community Annotation]	Dsp1	AGAP000005
1716	AGAP002613	0.0146131	CPR8	cuticular protein RR-1 family 8 [Source:VB Community Annotation]	Dsp1	AGAP000005
3471	AGAP005374	0.0146007			Dsp1	AGAP000005
3039	AGAP004722	0.014599			Dsp1	AGAP000005
4379	AGAP006959	0.0145743		molecular chaperone HtpG [Source:VB Community Annotation]	Dsp1	AGAP000005
2469	AGAP003745	0.0145619			Dsp1	AGAP000005
4745	AGAP007620	0.0145578		DnaJ homolog subfamily C member 5 [Source:VB Community Annotation]	Dsp1	AGAP000005
6538	AGAP010566	0.0145356		ORM1-like 3 [Source:VB Community Annotation]	Dsp1	AGAP000005
3969	AGAP006247	0.0145295		Survival of motor neuron-related-splicing factor 30 [Source:VB Community Annotation]	Dsp1	AGAP000005
5676	AGAP009126	0.0145085		protein expanded [Source:VB Community Annotation]	Dsp1	AGAP000005
968	AGAP001460	0.0145054			Dsp1	AGAP000005
7348	AGAP012115	0.0144893		Ca2+-transporting ATPase [Source:VB Community Annotation]	Dsp1	AGAP000005
1857	AGAP002841	0.0144407		pyridoxal phosphate phosphatase PHOSPHO2 [Source:VB Community Annotation]	Dsp1	AGAP000005
6019	AGAP009738	0.0144325	GRX3	glutaredoxin [Source:VB Community Annotation]	Dsp1	AGAP000005
3796	AGAP005944	0.0144306		purine nucleoside phosphorylase I, inosine and guanosine-specific family protein [Source:VB Community Annotation]	Dsp1	AGAP000005
4191	AGAP006652	0.0144219		ubiquitin carboxyl-terminal hydrolase 10 [Source:VB Community Annotation]	Dsp1	AGAP000005
4933	AGAP007882	0.0143942		ribosome maturation protein SBDS [Source:VB Community Annotation]	Dsp1	AGAP000005
5370	AGAP008626	0.0143598		Androgen-induced 1 [Source:VB Community Annotation]	Dsp1	AGAP000005
3772	AGAP005916	0.0143241		ubiquitin-conjugating enzyme E2 M [Source:VB Community Annotation]	Dsp1	AGAP000005
570	AGAP000858	0.0143155			Dsp1	AGAP000005
5495	AGAP008843	0.0142911	AQP1	Aquaporin water channel isoform A [Source:UniProtKB/TrEMBL;Acc:F2YNF6]	Dsp1	AGAP000005
7589	AGAP012792	0.0142895		WD repeat domain phosphoinositide-interacting protein 3 [Source:VB Community Annotation]	Dsp1	AGAP000005
4836	AGAP007731	0.0142717			Dsp1	AGAP000005
1282	AGAP001955	0.0142688		N-acetylglucosaminylphosphatidylinositol deacetylase [Source:VB Community Annotation]	Dsp1	AGAP000005
938	AGAP001421	0.0142516		replication factor A1 [Source:VB Community Annotation]	Dsp1	AGAP000005
1567	AGAP002406	0.0141963		COMM domain-containing protein 2 [Source:VB Community Annotation]	Dsp1	AGAP000005
653	AGAP000987	0.0141921	CPAP3-A1b	cuticular protein [Source:VB Community Annotation]	Dsp1	AGAP000005
4348	AGAP006917	0.0141815	Gr55	gustatory receptor 55 [Source:VB Community Annotation]	Dsp1	AGAP000005
50	AGAP000076	0.0141607		sterol regulatory element-binding transcription factor 1 [Source:VB Community Annotation]	Dsp1	AGAP000005
5883	AGAP009497	0.0141533		mitochondrial import receptor subunit TOM70 [Source:VB Community Annotation]	Dsp1	AGAP000005
1180	AGAP001791	0.0141518	Nep2	neprilysin, neutral endopeptidase 2 [Source:VB Community Annotation]	Dsp1	AGAP000005
2118	AGAP003219	0.0141363			Dsp1	AGAP000005
4799	AGAP007686	0.0141024		50 kDa dystrophin-associated glycoprotein [Source:VB Community Annotation]	Dsp1	AGAP000005
3029	AGAP004703	0.0140998		DNA-directed RNA polymerase III subunit RPC1 [Source:VB Community Annotation]	Dsp1	AGAP000005
3377	AGAP005237	0.0140881		facilitated glucose transporter (solute carrier family 2) [Source:VB Community Annotation]	Dsp1	AGAP000005
1216	AGAP001864	0.0140872	CYP4H15	cytochrome P450 [Source:VB Community Annotation]	Dsp1	AGAP000005
939	AGAP001424	0.0140744		heat shock protein 90kDa beta [Source:VB Community Annotation]	Dsp1	AGAP000005
5817	AGAP009338	0.0140659		cell division cycle 20, cofactor of APC complex [Source:VB Community Annotation]	Dsp1	AGAP000005
2055	AGAP003141	0.0140639		Insulin-related peptide binding protein [Source:VB Community Annotation]	Dsp1	AGAP000005
661	AGAP000996	0.014045			Dsp1	AGAP000005
6553	AGAP010590	0.0140256	mRpL30	39S ribosomal protein L30, mitochondrial [Source:VB Community Annotation]	Dsp1	AGAP000005
3028	AGAP004700	0.0140142			Dsp1	AGAP000005
1776	AGAP002712	0.0139928			Dsp1	AGAP000005
2408	AGAP003635	0.0139811			Dsp1	AGAP000005
2333	AGAP003542	0.0139626		Epoxide hydrolase 2, cytoplasmic [Source:VB Community Annotation]	Dsp1	AGAP000005
397	AGAP000605	0.0139615			Dsp1	AGAP000005
6885	AGAP011247	0.0139575		Longitudinals lacking protein-like [Source:VB Community Annotation]	Dsp1	AGAP000005
2610	AGAP004013	0.0139369	SP11838		Dsp1	AGAP000005
2138	AGAP003251	0.013934	CLIPB1	CLIP-domain serine protease [Source:VB Community Annotation]	Dsp1	AGAP000005
280	AGAP000412	0.0139336			Dsp1	AGAP000005
484	AGAP000731	0.0139246			Dsp1	AGAP000005
2318	AGAP003524	0.0139154		transcription initiation factor TFIID subunit 5 [Source:VB Community Annotation]	Dsp1	AGAP000005
3417	AGAP005290	0.0139089			Dsp1	AGAP000005
6455	AGAP010421	0.0138562		pyruvate dehydrogenase E1 component subunit beta [Source:VB Community Annotation]	Dsp1	AGAP000005
1877	AGAP002867	0.0138443	CYP6P4	cytochrome P450 [Source:VB Community Annotation]	Dsp1	AGAP000005
2019	AGAP003077	0.0137921		glutamyl aminopeptidase [Source:VB Community Annotation]	Dsp1	AGAP000005
5519	AGAP008883	0.0137585		Anamorsin homolog [Source:UniProtKB/Swiss-Prot;Acc:Q7PWQ6]	Dsp1	AGAP000005
5728	AGAP009195	0.0137584	GSTE1	glutathione S-transferase epsilon class 1 [Source:VB Community Annotation]	Dsp1	AGAP000005
1393	AGAP002137	0.0137508			Dsp1	AGAP000005
2804	AGAP004339	0.0137028		cellular retinaldehyde binding protein [Source:VB Community Annotation]	Dsp1	AGAP000005
3968	AGAP006246	0.0136979		Sorcin [Source:VB Community Annotation]	Dsp1	AGAP000005
5536	AGAP008908	0.0136635		actin-related protein 2/3 complex subunit 1A [Source:VB Community Annotation]	Dsp1	AGAP000005
2015	AGAP003069	0.0136546		signal peptidase, endoplasmic reticulum-type [Source:VB Community Annotation]	Dsp1	AGAP000005
7318	AGAP012053	0.0136525		alpha,alpha-trehalase [Source:VB Community Annotation]	Dsp1	AGAP000005
6780	AGAP011059	0.0136522		coiled-coil-helix-coiled-coil-helix domain-containing protein 7 [Source:VB Community Annotation]	Dsp1	AGAP000005
4294	AGAP006817	0.0136507		FACT complex subunit SPT16 [Source:VB Community Annotation]	Dsp1	AGAP000005
5857	AGAP009445	0.013631			Dsp1	AGAP000005
7054	AGAP011541	0.0136149		Ecto-NOX disulfide-thiol exchanger 1 [Source:VB Community Annotation]	Dsp1	AGAP000005
3982	AGAP006263	0.0136035	ARR2	arrestin Arr2-like [Source:VB Community Annotation]	Dsp1	AGAP000005
3129	AGAP004848	0.0135974			Dsp1	AGAP000005
5735	AGAP009204	0.0135861	eIF3h	Eukaryotic translation initiation factor 3 subunit H [Source:UniProtKB/Swiss-Prot;Acc:Q7PVR3]	Dsp1	AGAP000005
20	AGAP000035	0.0135608			Dsp1	AGAP000005
5279	AGAP008423	0.0135546		WW domain-containing oxidoreductase [Source:VB Community Annotation]	Dsp1	AGAP000005
4616	AGAP007392	0.0135485		peptidyl-prolyl isomerase H (cyclophilin H) [Source:VB Community Annotation]	Dsp1	AGAP000005
10	AGAP000016	0.0134598	SCRB10	Class B Scavenger Receptor (CD36 domain). [Source:VB Community Annotation]	Dsp1	AGAP000005
6513	AGAP010515	0.0134148		pre-mRNA-splicing factor SYF2 [Source:VB Community Annotation]	Dsp1	AGAP000005
6624	AGAP010715	0.0134127		Anillin/rhotekin [Source:VB Community Annotation]	Dsp1	AGAP000005
115	AGAP000178	0.0134		splicing factor 3B subunit 1 [Source:VB Community Annotation]	Dsp1	AGAP000005
135	AGAP000203	0.013384		inositol-1,4,5-trisphosphate 5-phosphatase [Source:VB Community Annotation]	Dsp1	AGAP000005
501	AGAP000750	0.0133776			Dsp1	AGAP000005
4369	AGAP006946	0.0133631		Prefoldin subunit 4 [Source:UniProtKB/TrEMBL;Acc:Q7QIM0]	Dsp1	AGAP000005
7417	AGAP012249	0.0133574	ABCF2	ATP-binding cassette transporter (ABC transporter) family F member 2 [Source:VB Community Annotation]	Dsp1	AGAP000005
1240	AGAP001898	0.0133558	mRpL44	39S ribosomal protein L44, mitochondrial [Source:VB Community Annotation]	Dsp1	AGAP000005
7319	AGAP012056	0.0133459		cofilin [Source:VB Community Annotation]	Dsp1	AGAP000005
3861	AGAP006062	0.0133358			Dsp1	AGAP000005
2700	AGAP004166	0.0133344			Dsp1	AGAP000005
269	AGAP000397	0.0133267		nucleolar protein 14 [Source:VB Community Annotation]	Dsp1	AGAP000005
2645	AGAP004079	0.0133196		low molecular weight phosphotyrosine protein phosphatase [Source:VB Community Annotation]	Dsp1	AGAP000005
1128	AGAP001713	0.0133069		stearoyl-CoA desaturase (delta-9 desaturase) [Source:VB Community Annotation]	Dsp1	AGAP000005
7514	AGAP012445	0.0132964		phosphatidate phosphatase [Source:VB Community Annotation]	Dsp1	AGAP000005
4901	AGAP007832	0.0132511		PRKCA-binding protein [Source:VB Community Annotation]	Dsp1	AGAP000005
6993	AGAP011453	0.0132415			Dsp1	AGAP000005
1469	AGAP002270	0.0132141	CLIPB7	CLIP-domain serine protease [Source:VB Community Annotation]	Dsp1	AGAP000005
5173	AGAP008264	0.0131915		Palmitoyltransferase [Source:UniProtKB/TrEMBL;Acc:A0A1S4GYF7]	Dsp1	AGAP000005
3769	AGAP005913	0.0131786		guanine nucleotide-binding protein G(I)/G(S)/G(T) subunit beta-1 [Source:VB Community Annotation]	Dsp1	AGAP000005
6884	AGAP011246	0.0131628		origin recognition complex subunit 6 [Source:VB Community Annotation]	Dsp1	AGAP000005
890	AGAP001356	0.013149	ACE1	Acetylcholinesterase [Source:UniProtKB/Swiss-Prot;Acc:Q869C3]	Dsp1	AGAP000005
3955	AGAP006232	0.0131408		peroxin-14 [Source:VB Community Annotation]	Dsp1	AGAP000005
7641	AGAP013028	0.0131368			Dsp1	AGAP000005
6018	AGAP009737	0.0130989		Elongation factor G, mitochondrial [Source:UniProtKB/Swiss-Prot;Acc:Q7Q1K8]	Dsp1	AGAP000005
6305	AGAP010198	0.0130954		ribonucleoside-diphosphate reductase subunit M1 [Source:VB Community Annotation]	Dsp1	AGAP000005
2929	AGAP004535	0.0130704		exportin 7 [Source:VB Community Annotation]	Dsp1	AGAP000005
3754	AGAP005890	0.0130642			Dsp1	AGAP000005
4686	AGAP007533	0.0130633		DNA polymerase theta [Source:VB Community Annotation]	Dsp1	AGAP000005
6650	AGAP010768	0.0130565		NEFA-interacting nuclear protein NIP30 [Source:VB Community Annotation]	Dsp1	AGAP000005
325	AGAP000483	0.01305		Inositol polyphosphate-5-phosphatase F [Source:VB Community Annotation]	Dsp1	AGAP000005
710	AGAP001092	0.013049			Dsp1	AGAP000005
4975	AGAP007941	0.0130452		serine palmitoyltransferase [Source:VB Community Annotation]	Dsp1	AGAP000005
7183	AGAP011817	0.0130223			Dsp1	AGAP000005
7301	AGAP012014	0.0130131	Arf1	ADP-ribosylation factor 1 [Source:VB Community Annotation]	Dsp1	AGAP000005
1090	AGAP001657	0.0130043		hexamerin [Source:VB Community Annotation]	Dsp1	AGAP000005
2732	AGAP004224	0.0129975		nuclear receptor subfamily 1 group I [Source:VB Community Annotation]	Dsp1	AGAP000005
951	AGAP001440	0.0129815		Proteasome 26S non-ATPase subunit 11 [Source:VB Community Annotation]	Dsp1	AGAP000005
4464	AGAP007094	0.0129787			Dsp1	AGAP000005
5475	AGAP008798	0.0129509		guanine nucleotide exchange factor MSS4 [Source:VB Community Annotation]	Dsp1	AGAP000005
1086	AGAP001651	0.0129441		26S proteasome regulatory subunit N9 [Source:VB Community Annotation]	Dsp1	AGAP000005
5955	AGAP009618	0.012918			Dsp1	AGAP000005
551	AGAP000824	0.0128859		bone morphogenetic protein 5 [Source:VB Community Annotation]	Dsp1	AGAP000005
5478	AGAP008804	0.0128856		peroxin-19 [Source:VB Community Annotation]	Dsp1	AGAP000005
7679	AGAP013136	0.0128657			Dsp1	AGAP000005
644	AGAP000975	0.0128471			Dsp1	AGAP000005
85	AGAP000132	0.0128464			Dsp1	AGAP000005
1672	AGAP002546	0.0128375			Dsp1	AGAP000005
977	AGAP001475	0.0128373			Dsp1	AGAP000005
1741	AGAP002654	0.012828			Dsp1	AGAP000005
736	AGAP001133	0.012803		regulator of nonsense transcripts 1 [Source:VB Community Annotation]	Dsp1	AGAP000005
579	AGAP000876	0.0127855		achaete-scute complex protein [Source:VB Community Annotation]	Dsp1	AGAP000005
4278	AGAP006795	0.012777	Aper1	peritrophin 1 [Source:VB Community Annotation]	Dsp1	AGAP000005
5031	AGAP008015	0.0127767		lamin [Source:VB Community Annotation]	Dsp1	AGAP000005
1944	AGAP002970	0.0127661		Importin-11 [Source:VB Community Annotation]	Dsp1	AGAP000005
6683	AGAP010831	0.0127627	TEP8	thioester-containing protein 8 [Source:VB Community Annotation]	Dsp1	AGAP000005
6652	AGAP010770	0.0127617			Dsp1	AGAP000005
2115	AGAP003216	0.0127601		26S proteasome regulatory subunit T2 [Source:VB Community Annotation]	Dsp1	AGAP000005
5582	AGAP008970	0.0127467		nuclear pore complex protein Nup214 [Source:VB Community Annotation]	Dsp1	AGAP000005
1551	AGAP002389	0.0127339		ubiquitin-like 4A [Source:VB Community Annotation]	Dsp1	AGAP000005
816	AGAP001236	0.0127223		Sugar transporter ERD6-like 6 [Source:VB Community Annotation]	Dsp1	AGAP000005
1714	AGAP002607	0.0127041			Dsp1	AGAP000005
7534	AGAP012503	0.0126908		Developmentally regulated RNA-binding protein [Source:VB Community Annotation]	Dsp1	AGAP000005
3150	AGAP004883	0.0126733			Dsp1	AGAP000005
7676	AGAP013125	0.0126589			Dsp1	AGAP000005
5662	AGAP009104	0.0126293			Dsp1	AGAP000005
4118	AGAP006526	0.0126289			Dsp1	AGAP000005
7090	AGAP011635	0.0126165	mRpL35	39S ribosomal protein L35, mitochondrial [Source:VB Community Annotation]	Dsp1	AGAP000005
5880	AGAP009491	0.0125968		F-type H+-transporting ATPase subunit g [Source:VB Community Annotation]	Dsp1	AGAP000005
2672	AGAP004120	0.0125396		golgin subfamily A member 7 [Source:VB Community Annotation]	Dsp1	AGAP000005
6689	AGAP010837	0.0125371		mitogen-activated protein kinase kinase kinase kinase 5 [Source:VB Community Annotation]	Dsp1	AGAP000005
7249	AGAP011932	0.0125137		E3 ubiquitin-protein ligase mind-bomb [Source:VB Community Annotation]	Dsp1	AGAP000005
6951	AGAP011362	0.0124966			Dsp1	AGAP000005
5241	AGAP008369	0.0124907			Dsp1	AGAP000005
7227	AGAP011895	0.0124691		uroporphyrinogen decarboxylase [Source:VB Community Annotation]	Dsp1	AGAP000005
5046	AGAP008041	0.0124667		RING finger protein 121 [Source:VB Community Annotation]	Dsp1	AGAP000005
3717	AGAP005825	0.0124564		acylglycerol kinase [Source:VB Community Annotation]	Dsp1	AGAP000005
3233	AGAP005033	0.0124472		U3 small nucleolar RNA-associated protein 20 [Source:VB Community Annotation]	Dsp1	AGAP000005
7166	AGAP011799	0.012433		Anaphase-promoting complex subunit 10 [Source:UniProtKB/TrEMBL;Acc:Q7PZ94]	Dsp1	AGAP000005
2032	AGAP003099	0.0124268		hydroxypyruvate isomerase [Source:VB Community Annotation]	Dsp1	AGAP000005
6243	AGAP010089	0.0124259	GPROP9	short wavelength sensitive opsin [Source:VB Community Annotation]	Dsp1	AGAP000005
5461	AGAP008773	0.0124118	mRpS18C	28S ribosomal protein S18C, mitochondrial [Source:VB Community Annotation]	Dsp1	AGAP000005
7812	AGAP013478	0.0124065		glyoxylate/hydroxypyruvate reductase [Source:VB Community Annotation]	Dsp1	AGAP000005
5733	AGAP009201	0.0124044		collagen type IV alpha [Source:VB Community Annotation]	Dsp1	AGAP000005
2529	AGAP003869	0.0123888		cytosol aminopeptidase [Source:VB Community Annotation]	Dsp1	AGAP000005
7011	AGAP011477	0.0123641		eupolytin [Source:VB Community Annotation]	Dsp1	AGAP000005
7113	AGAP011680	0.0123585		facilitated glucose transporter (solute carrier family 2) [Source:VB Community Annotation]	Dsp1	AGAP000005
7599	AGAP012856	0.0123177		ATP-dependent RNA helicase DDX28 [Source:VB Community Annotation]	Dsp1	AGAP000005
1243	AGAP001901	0.0122919		DNA helicase MCM9 [Source:VB Community Annotation]	Dsp1	AGAP000005
4403	AGAP007005	0.0122354			Dsp1	AGAP000005
7049	AGAP011535	0.0122343		transcription elongation factor B, polypeptide 1 [Source:VB Community Annotation]	Dsp1	AGAP000005
5896	AGAP009511	0.0122307		E3 ubiquitin-protein ligase HECTD1 [Source:VB Community Annotation]	Dsp1	AGAP000005
2910	AGAP004510	0.0122299		Innexin inx2 [Source:VB Community Annotation]	Dsp1	AGAP000005
779	AGAP001189	0.0122213	OBP10	odorant-binding protein 10 [Source:VB Community Annotation]	Dsp1	AGAP000005
5437	AGAP008730	0.0122193		6-pyruvoyltetrahydropterin/6-carboxytetrahydropterin synthase [Source:VB Community Annotation]	Dsp1	AGAP000005
3475	AGAP005380	0.0122188			Dsp1	AGAP000005
3313	AGAP005147	0.0121939			Dsp1	AGAP000005
5079	AGAP008106	0.0121803		Trafficking protein particle complex subunit 4 [Source:VB Community Annotation]	Dsp1	AGAP000005
4466	AGAP007096	0.0121714		Ras-related protein Rab-43 [Source:VB Community Annotation]	Dsp1	AGAP000005
6307	AGAP010200	0.0121611			Dsp1	AGAP000005
515	AGAP000769	0.0121025			Dsp1	AGAP000005
3567	AGAP005541	0.0120845		protein Jumonji [Source:VB Community Annotation]	Dsp1	AGAP000005
4583	AGAP007339	0.0120787		troponin C, isoform 3 [Source:VB Community Annotation]	Dsp1	AGAP000005
3652	AGAP005685	0.0120647			Dsp1	AGAP000005
5420	AGAP008704	0.0120628		juvenile hormone-inducible protein [Source:VB Community Annotation]	Dsp1	AGAP000005
6823	AGAP011136	0.0120571			Dsp1	AGAP000005
3767	AGAP005911	0.0120477		guanine nucleotide-binding protein G(I)/G(S)/G(T) subunit beta-1 [Source:VB Community Annotation]	Dsp1	AGAP000005
7154	AGAP011757	0.0120456		polyglutamine-binding protein 1 [Source:VB Community Annotation]	Dsp1	AGAP000005
6609	AGAP010690	0.0120374			Dsp1	AGAP000005
255	AGAP000378	0.0120356		programmed cell death protein 4 [Source:VB Community Annotation]	Dsp1	AGAP000005
5854	AGAP009441	0.0119963		elongation factor 2 [Source:VB Community Annotation]	Dsp1	AGAP000005
2928	AGAP004534	0.0119816		cathepsin B precursor [Source:VB Community Annotation]	Dsp1	AGAP000005
3431	AGAP005310	0.0119767			Dsp1	AGAP000005
737	AGAP001134	0.0119711	mRpS30	28S ribosomal protein S30, mitochondrial [Source:VB Community Annotation]	Dsp1	AGAP000005
5380	AGAP008642	0.0119646			Dsp1	AGAP000005
3451	AGAP005341	0.0119507		myotubularin related protein 6 [Source:VB Community Annotation]	Dsp1	AGAP000005
6036	AGAP009771	0.0119254			Dsp1	AGAP000005
7321	AGAP012058	0.0119252		PPPDE peptidase domain-containing protein 1 [Source:VB Community Annotation]	Dsp1	AGAP000005
3847	AGAP006041	0.0119203		E3 ubiquitin-protein ligase RNF5 [Source:VB Community Annotation]	Dsp1	AGAP000005
3281	AGAP005108	0.0118918		Proliferation-associated 2G4 [Source:VB Community Annotation]	Dsp1	AGAP000005
5866	AGAP009464	0.0118675	ABCG10	ATP-binding cassette transporter (ABC transporter) family G member 10 [Source:VB Community Annotation]	Dsp1	AGAP000005
3984	AGAP006265	0.0118674			Dsp1	AGAP000005
7070	AGAP011575	0.0118191	COE15O	carboxylesterase [Source:VB Community Annotation]	Dsp1	AGAP000005
1513	AGAP002338	0.0118108		vacuolar protein sorting 29 homolog [Source:VB Community Annotation]	Dsp1	AGAP000005
6037	AGAP009772	0.0118095		Protein PTCD3-like protein, mitochondrial [Source:VB Community Annotation]	Dsp1	AGAP000005
2238	AGAP003408	0.0117959		aldose reductase [Source:VB Community Annotation]	Dsp1	AGAP000005
5695	AGAP009155	0.0117946			Dsp1	AGAP000005
1190	AGAP001801	0.0117894		DTW domain-containing protein 2 [Source:VB Community Annotation]	Dsp1	AGAP000005
4457	AGAP007082	0.0117863		NADH dehydrogenase (ubiquinone) Fe-S protein 4 [Source:VB Community Annotation]	Dsp1	AGAP000005
3160	AGAP004896	0.0117861		potassium channel, subfamily K [Source:VB Community Annotation]	Dsp1	AGAP000005
6309	AGAP010202	0.0117737			Dsp1	AGAP000005
3831	AGAP006009	0.01176	CPR30	cuticular protein RR-1 family 30 [Source:VB Community Annotation]	Dsp1	AGAP000005
953	AGAP001442	0.0117477		Brain protein 16 [Source:VB Community Annotation]	Dsp1	AGAP000005
241	AGAP000359	0.0117444		venom allergen [Source:VB Community Annotation]	Dsp1	AGAP000005
1528	AGAP002357	0.0117394		vesicle transport protein GOT1B [Source:VB Community Annotation]	Dsp1	AGAP000005
1198	AGAP001811	0.0117216	IR75h.1	ionotropic receptor IR75h.1 [Source:VB Community Annotation]	Dsp1	AGAP000005
923	AGAP001403	0.0117138		protein Mpv17 [Source:VB Community Annotation]	Dsp1	AGAP000005
2575	AGAP003937	0.0117007			Dsp1	AGAP000005
4462	AGAP007088	0.0116924		peptidyl-prolyl cis-trans isomerase B (cyclophilin B) [Source:VB Community Annotation]	Dsp1	AGAP000005
5334	AGAP008541	0.0116802		cyclin-dependent kinase 9 [Source:VB Community Annotation]	Dsp1	AGAP000005
4534	AGAP007256	0.0116786		Multiple epidermal growth factor-like domains 10 [Source:VB Community Annotation]	Dsp1	AGAP000005
301	AGAP000447	0.0116756			Dsp1	AGAP000005
6901	AGAP011285	0.0116679			Dsp1	AGAP000005
4447	AGAP007066	0.0116668		tRNA-specific adenosine deaminase 3 [Source:VB Community Annotation]	Dsp1	AGAP000005
4985	AGAP007957	0.0116627		choline/ethanolamine kinase [Source:VB Community Annotation]	Dsp1	AGAP000005
3062	AGAP004748	0.0116612			Dsp1	AGAP000005
4885	AGAP007803	0.0116299			Dsp1	AGAP000005
6380	AGAP010303	0.0116224		autophagy-related protein 7 [Source:VB Community Annotation]	Dsp1	AGAP000005
5977	AGAP009652	0.0116193		NADH dehydrogenase (ubiquinone) 1 alpha subcomplex 13 [Source:VB Community Annotation]	Dsp1	AGAP000005
7089	AGAP011634	0.0116111		Fumarylacetoacetate hydrolase domain containing 2A [Source:VB Community Annotation]	Dsp1	AGAP000005
1508	AGAP002328	0.0115883			Dsp1	AGAP000005
7382	AGAP012168	0.0115777		Rho GDP-dissociation inhibitor [Source:VB Community Annotation]	Dsp1	AGAP000005
4420	AGAP007037	0.0115649	LRIM3	leucine-rich immune protein (Long) [Source:VB Community Annotation]	Dsp1	AGAP000005
5780	AGAP009271	0.0115621	Prosbeta1	26S proteasome beta 1 subunit [Source:VB Community Annotation]	Dsp1	AGAP000005
4154	AGAP006606	0.0115508			Dsp1	AGAP000005
3728	AGAP005844	0.0115469		Queuosine salvage protein [Source:UniProtKB/TrEMBL;Acc:Q7Q6H5]	Dsp1	AGAP000005
4510	AGAP007198	0.0115391			Dsp1	AGAP000005
5594	AGAP008990	0.0115345		lysophospholipase III [Source:VB Community Annotation]	Dsp1	AGAP000005
3639	AGAP005654	0.0115336		Nitric oxide synthase-interacting protein homolog [Source:UniProtKB/TrEMBL;Acc:Q7Q6V1]	Dsp1	AGAP000005
71	AGAP000114	0.0115036		ovo [Source:VB Community Annotation]	Dsp1	AGAP000005
3474	AGAP005379	0.0114917			Dsp1	AGAP000005
3376	AGAP005236	0.0114901		solute carrier family 50 (sugar transporter) [Source:VB Community Annotation]	Dsp1	AGAP000005
3727	AGAP005843	0.0114894			Dsp1	AGAP000005
1635	AGAP002498	0.0114822		Vam6/Vps39-like protein isoform 1 [Source:VB Community Annotation]	Dsp1	AGAP000005
3934	AGAP006194	0.01148			Dsp1	AGAP000005
394	AGAP000602	0.0114748		phosphoinositide-3-kinase, regulatory subunit 4 [Source:VB Community Annotation]	Dsp1	AGAP000005
2692	AGAP004152	0.0114746			Dsp1	AGAP000005
4851	AGAP007762	0.0114669			Dsp1	AGAP000005
5014	AGAP007993	0.0114657			Dsp1	AGAP000005
5852	AGAP009438	0.0114428		pre-rRNA-processing protein TSR1 [Source:VB Community Annotation]	Dsp1	AGAP000005
7200	AGAP011838	0.0114282			Dsp1	AGAP000005
5492	AGAP008837	0.0114214		20S proteasome subunit beta 4 [Source:VB Community Annotation]	Dsp1	AGAP000005
6330	AGAP010230	0.0113916		MAGUK p55 subfamily member 3 [Source:VB Community Annotation]	Dsp1	AGAP000005
5442	AGAP008746	0.0113914		Protein bem46 [Source:VB Community Annotation]	Dsp1	AGAP000005
1159	AGAP001754	0.0113809		nucleoprotein TPR [Source:VB Community Annotation]	Dsp1	AGAP000005
378	AGAP000570	0.0113799			Dsp1	AGAP000005
4956	AGAP007910	0.0113576			Dsp1	AGAP000005
1954	AGAP002985	0.0113574			Dsp1	AGAP000005
4980	AGAP007950	0.0113442		Uncharacterized protein KIAA0152 [Source:VB Community Annotation]	Dsp1	AGAP000005
1565	AGAP002404	0.011334		cullin 5 [Source:VB Community Annotation]	Dsp1	AGAP000005
1349	AGAP002061	0.0113319		26S proteasome regulatory subunit N7 [Source:VB Community Annotation]	Dsp1	AGAP000005
5071	AGAP008090	0.0113283		nuclear pore complex protein Nup205 [Source:VB Community Annotation]	Dsp1	AGAP000005
1167	AGAP001767	0.0113277		Peptidase (mitochondrial processing) beta [Source:VB Community Annotation]	Dsp1	AGAP000005
4175	AGAP006629	0.0113035		regulator of G-protein signaling [Source:VB Community Annotation]	Dsp1	AGAP000005
7300	AGAP012013	0.011301			Dsp1	AGAP000005
3270	AGAP005088	0.011263			Dsp1	AGAP000005
7248	AGAP011931	0.0112617	mRpS31	28S ribosomal protein S31, mitochondrial [Source:VB Community Annotation]	Dsp1	AGAP000005
3650	AGAP005683	0.0112223			Dsp1	AGAP000005
2098	AGAP003193	0.0112042		GPN-loop GTPase [Source:VB Community Annotation]	Dsp1	AGAP000005
7689	AGAP013161	0.0111876		fatty-acid amide hydrolase 2 [Source:VB Community Annotation]	Dsp1	AGAP000005
721	AGAP001107	0.0111816			Dsp1	AGAP000005
4711	AGAP007570	0.0111535			Dsp1	AGAP000005
1220	AGAP001871	0.0111522		Ro ribonucleoprotein autoantigen [Source:VB Community Annotation]	Dsp1	AGAP000005
3355	AGAP005210	0.0111473		translation initiation factor eIF-2B subunit gamma [Source:VB Community Annotation]	Dsp1	AGAP000005
6498	AGAP010491	0.0111456		N-acetyltransferase 10 [Source:VB Community Annotation]	Dsp1	AGAP000005
2680	AGAP004140	0.0111396	disp	protein dispatched (segment polarity protein) [Source:VB Community Annotation]	Dsp1	AGAP000005
645	AGAP000977	0.0111312		RNA-binding motif protein, X-linked 2 [Source:VB Community Annotation]	Dsp1	AGAP000005
6554	AGAP010591	0.0111302	RpS20	40S ribosomal protein S20 [Source:VB Community Annotation]	Dsp1	AGAP000005
6061	AGAP009816	0.0111224		anterior pharynx defective 1 [Source:VB Community Annotation]	Dsp1	AGAP000005
6733	AGAP010933	0.0111153	RpS19	40S ribosomal protein S19 [Source:VB Community Annotation]	Dsp1	AGAP000005
1294	AGAP001975	0.0111087		Protein SYS1 homolog [Source:VB Community Annotation]	Dsp1	AGAP000005
1717	AGAP002614	0.0111086		splicing factor, arginine/serine-rich 16 [Source:VB Community Annotation]	Dsp1	AGAP000005
103	AGAP000162	0.0110957		Cystathionine beta-synthase [Source:UniProtKB/TrEMBL;Acc:Q7QEV0]	Dsp1	AGAP000005
7616	AGAP012964	0.0110954			Dsp1	AGAP000005
5510	AGAP008874	0.0110891			Dsp1	AGAP000005
817	AGAP001237	0.011066	Med29	Mediator of RNA polymerase II transcription subunit 29 [Source:UniProtKB/Swiss-Prot;Acc:Q7PUD7]	Dsp1	AGAP000005
2660	AGAP004100	0.0110633	mRpL43	39S ribosomal protein L43, mitochondrial [Source:VB Community Annotation]	Dsp1	AGAP000005
7174	AGAP011807	0.0110519		Antizyme inhibitor 1 [Source:VB Community Annotation]	Dsp1	AGAP000005
3075	AGAP004766	0.0110447		endophilin-A [Source:VB Community Annotation]	Dsp1	AGAP000005
6113	AGAP009906	0.011038			Dsp1	AGAP000005
5121	AGAP008164	0.0110306		La-related protein 7 [Source:VB Community Annotation]	Dsp1	AGAP000005
3220	AGAP005009	0.0110268		Pyrroline-5-carboxylate reductase [Source:UniProtKB/TrEMBL;Acc:Q7PPH9]	Dsp1	AGAP000005
6220	AGAP010056	0.0110257		hexosaminidase [Source:VB Community Annotation]	Dsp1	AGAP000005
7123	AGAP011695	0.0110239		homeobox protein SIX1 [Source:VB Community Annotation]	Dsp1	AGAP000005
6708	AGAP010877	0.0110197		sulfite oxidase [Source:VB Community Annotation]	Dsp1	AGAP000005
6716	AGAP010892	0.0110142		Synaptic vesicle glycoprotein 2B [Source:VB Community Annotation]	Dsp1	AGAP000005
3466	AGAP005369	0.0110004			Dsp1	AGAP000005
7188	AGAP011824	0.0109957	TPX4	thioredoxin peroxidase 4 [Source:VB Community Annotation]	Dsp1	AGAP000005
3936	AGAP006203	0.0109935		F-box protein 28 [Source:VB Community Annotation]	Dsp1	AGAP000005
5272	AGAP008415	0.0109771		jumonji domain-containing protein 4 [Source:VB Community Annotation]	Dsp1	AGAP000005
5414	AGAP008691	0.0109758		atrial natriuretic peptide receptor A [Source:VB Community Annotation]	Dsp1	AGAP000005
561	AGAP000842	0.0109449		NADH dehydrogenase (ubiquinone) 1 alpha subcomplex, assembly factor 1 [Source:VB Community Annotation]	Dsp1	AGAP000005
204	AGAP000310	0.010934		mitogen-activated protein kinase kinase 3 [Source:VB Community Annotation]	Dsp1	AGAP000005
4283	AGAP006802	0.0109303	mRpS35	28S ribosomal protein S35, mitochondrial [Source:VB Community Annotation]	Dsp1	AGAP000005
7581	AGAP012743	0.0109139		DNA replication complex GINS protein PSF2 [Source:UniProtKB/TrEMBL;Acc:Q5TXV1]	Dsp1	AGAP000005
6568	AGAP010608	0.0109111		Clathrin light chain [Source:UniProtKB/TrEMBL;Acc:Q5TSE5]	Dsp1	AGAP000005
3962	AGAP006239	0.0108757		Protein TSSC1 [Source:VB Community Annotation]	Dsp1	AGAP000005
6470	AGAP010450	0.0108653	mRpL2	39S ribosomal protein L2, mitochondrial [Source:VB Community Annotation]	Dsp1	AGAP000005
4336	AGAP006900	0.0108613			Dsp1	AGAP000005
6144	AGAP009948	0.0108408		signal recognition particle subunit SRP19 [Source:VB Community Annotation]	Dsp1	AGAP000005
6487	AGAP010478	0.0108199		Protein crossbronx homolog [Source:UniProtKB/Swiss-Prot;Acc:Q7PRH1]	Dsp1	AGAP000005
1757	AGAP002677	0.0108189		coiled-coil domain-containing protein lobo homolog [Source:VB Community Annotation]	Dsp1	AGAP000005
5085	AGAP008112	0.0108137			Dsp1	AGAP000005
6646	AGAP010756	0.0108067			Dsp1	AGAP000005
308	AGAP000457	0.0107989		protein-L-isoaspartate(D-aspartate) O-methyltransferase [Source:VB Community Annotation]	Dsp1	AGAP000005
4176	AGAP006630	0.0107849		NADH dehydrogenase (ubiquinone) 1 alpha subcomplex 1 [Source:VB Community Annotation]	Dsp1	AGAP000005
206	AGAP000312	0.0107849			Dsp1	AGAP000005
3254	AGAP005062	0.0107754		cleavage and polyadenylation specificity factor subunit 6/7 [Source:VB Community Annotation]	Dsp1	AGAP000005
4611	AGAP007387	0.0107627		DNA methyltransferase 1-associated protein 1 [Source:VB Community Annotation]	Dsp1	AGAP000005
2578	AGAP003942	0.0107611			Dsp1	AGAP000005
1094	AGAP001664	0.0107473	CPR1	cuticular protein RR-2 family 1 [Source:VB Community Annotation]	Dsp1	AGAP000005
6571	AGAP010611	0.0107428			Dsp1	AGAP000005
4926	AGAP007870	0.0107406		ubiquitin conjugation factor E4 B [Source:VB Community Annotation]	Dsp1	AGAP000005
6605	AGAP010682	0.0107322			Dsp1	AGAP000005
2582	AGAP003967	0.0107087		DNA-dependent protein kinase catalytic subunit [Source:VB Community Annotation]	Dsp1	AGAP000005
7143	AGAP011731	0.0106964			Dsp1	AGAP000005
5727	AGAP009194	0.0106885	GSTE2	glutathione S-transferase epsilon class 2 [Source:VB Community Annotation]	Dsp1	AGAP000005
7146	AGAP011745	0.0106871		Bestrophin homolog [Source:UniProtKB/TrEMBL;Acc:Q7PZ58]	Dsp1	AGAP000005
4743	AGAP007618	0.0106765			Dsp1	AGAP000005
1024	AGAP001556	0.0106722	OBP7	odorant-binding protein antennal 7 [Source:VB Community Annotation]	Dsp1	AGAP000005
7567	AGAP012667	0.0106666			Dsp1	AGAP000005
4256	AGAP006769	0.010666			Dsp1	AGAP000005
588	AGAP000885	0.0106626		aminopeptidase N [Source:VB Community Annotation]	Dsp1	AGAP000005
1682	AGAP002557	0.0106591		glucose dehydrogenase (acceptor) [Source:VB Community Annotation]	Dsp1	AGAP000005
3818	AGAP005980	0.0106396		retinol dehydrogenase 13 (all-trans/9-cis) [Source:VB Community Annotation]	Dsp1	AGAP000005
5153	AGAP008218	0.0106275	CYP6Z2	cytochrome P450 [Source:VB Community Annotation]	Dsp1	AGAP000005
7619	AGAP012974	0.0106268			Dsp1	AGAP000005
3023	AGAP004694	0.010604			Dsp1	AGAP000005
7206	AGAP011847	0.0106021			Dsp1	AGAP000005
3592	AGAP005581	0.010599		3-hydroxyisobutyrate dehydrogenase [Source:UniProtKB/TrEMBL;Acc:Q7PNN6]	Dsp1	AGAP000005
7344	AGAP012111	0.010592		sphingolipid delta-4 desaturase [Source:VB Community Annotation]	Dsp1	AGAP000005
2889	AGAP004484	0.0105888		CDGSH iron sulfur domain-containing protein 2 homolog [Source:VB Community Annotation]	Dsp1	AGAP000005
5881	AGAP009493	0.0105782	alpha9	nicotinic acetylcholine receptor subunit alpha 9 [Source:VB Community Annotation]	Dsp1	AGAP000005
1520	AGAP002346	0.0105666	RpS14-2	40S ribosomal protein S14b [Source:UniProtKB/Swiss-Prot;Acc:Q7QBX2]	Dsp1	AGAP000005
133	AGAP000200	0.0105657			Dsp1	AGAP000005
2973	AGAP004612	0.0105547		phosphotransferase LOC123688 [Source:VB Community Annotation]	Dsp1	AGAP000005
4020	AGAP006371	0.0105545		amyrel [Source:VB Community Annotation]	Dsp1	AGAP000005
5053	AGAP008051	0.010548	SAP1	sensory appendage protein 1 [Source:VB Community Annotation]	Dsp1	AGAP000005
6362	AGAP010275	0.0105437			Dsp1	AGAP000005
1403	AGAP002154	0.0105427		myosin-light-chain kinase [Source:VB Community Annotation]	Dsp1	AGAP000005
523	AGAP000781	0.0105299		mitochondrial import inner membrane translocase subunit Tim9 [Source:VB Community Annotation]	Dsp1	AGAP000005
508	AGAP000758	0.0105298			Dsp1	AGAP000005
3162	AGAP004903	0.0105285			Dsp1	AGAP000005
7461	AGAP012339	0.010527		Translocase of outer mitochondrial membrane 20 homolog [Source:VB Community Annotation]	Dsp1	AGAP000005
4250	AGAP006763	0.0105249			Dsp1	AGAP000005
3429	AGAP005307	0.0105234			Dsp1	AGAP000005
2162	AGAP003280	0.0105198			Dsp1	AGAP000005
5319	AGAP008497	0.0105197	APG4B	autophagy related gene [Source:VB Community Annotation]	Dsp1	AGAP000005
1574	AGAP002414	0.0105173		carboxypeptidase D [Source:VB Community Annotation]	Dsp1	AGAP000005
4034	AGAP006392	0.0105002		high mobility group protein 2-like 1 [Source:VB Community Annotation]	Dsp1	AGAP000005
3019	AGAP004690	0.0104989	CPF3	cuticular protein 3 from fifty-one aa family [Source:VB Community Annotation]	Dsp1	AGAP000005
1321	AGAP002014	0.010495		leucyl-tRNA synthetase [Source:VB Community Annotation]	Dsp1	AGAP000005
421	AGAP000634	0.0104678		Regulator of telomere elongation helicase 1 homolog [Source:UniProtKB/Swiss-Prot;Acc:Q7QEI1]	Dsp1	AGAP000005
271	AGAP000399	0.0104536		squid [Source:VB Community Annotation]	Dsp1	AGAP000005
2939	AGAP004556	0.0104525		ribosome biogenesis protein SSF1/2 [Source:VB Community Annotation]	Dsp1	AGAP000005
1923	AGAP002933	0.0104509		2-oxoglutarate and iron-dependent oxygenase domain-containing protein 1 [Source:VB Community Annotation]	Dsp1	AGAP000005
5742	AGAP009213	0.0104407	SRPN16	serine protease inhibitor (serpin) 16 [Source:VB Community Annotation]	Dsp1	AGAP000005
3360	AGAP005216	0.0104296		1-phosphatidylinositol-3-phosphate 5-kinase [Source:VB Community Annotation]	Dsp1	AGAP000005
5256	AGAP008391	0.0104269			Dsp1	AGAP000005
123	AGAP000187	0.0103913			Dsp1	AGAP000005
2923	AGAP004528	0.0103888			Dsp1	AGAP000005
5389	AGAP008654	0.0103786	TEP12	thioester-containing protein 12 [Source:VB Community Annotation]	Dsp1	AGAP000005
7029	AGAP011507	0.0103715	COE13O	carboxylesterase [Source:VB Community Annotation]	Dsp1	AGAP000005
7126	AGAP011701	0.0103664		predicted G-protein coupled receptor GPCR [Source:VB Community Annotation]	Dsp1	AGAP000005
4471	AGAP007107	0.0103663		DnaJ homolog subfamily B member 4 [Source:VB Community Annotation]	Dsp1	AGAP000005
7442	AGAP012306	0.0103579			Dsp1	AGAP000005
3493	AGAP005409	0.0103578			Dsp1	AGAP000005
2689	AGAP004149	0.010355			Dsp1	AGAP000005
2222	AGAP003374	0.0103455		extracellular sulfatase Sulf [Source:VB Community Annotation]	Dsp1	AGAP000005
3468	AGAP005371	0.0103452	COEBE2C	carboxylesterase beta esterase [Source:VB Community Annotation]	Dsp1	AGAP000005
1875	AGAP002865	0.0103381	CYP6P3	cytochrome P450 [Source:VB Community Annotation]	Dsp1	AGAP000005
3731	AGAP005847	0.0103366		hydroxymethylglutaryl-CoA synthase [Source:VB Community Annotation]	Dsp1	AGAP000005
6073	AGAP009839	0.0102995		Phosphatase 1 regulatory subunit 7 [Source:VB Community Annotation]	Dsp1	AGAP000005
5539	AGAP008912	0.0102994		Rac GTPase-activating protein 1 [Source:VB Community Annotation]	Dsp1	AGAP000005
4378	AGAP006958	0.0102937	Hsp83	Heat shock protein 83 [Source:UniProtKB/Swiss-Prot;Acc:Q7PT10]	Dsp1	AGAP000005
3944	AGAP006220	0.0102881		aldehyde oxidase [Source:VB Community Annotation]	Dsp1	AGAP000005
2808	AGAP004349	0.010282			Dsp1	AGAP000005
6345	AGAP010251	0.0102714		coatomer protein complex, subunit alpha (xenin) [Source:VB Community Annotation]	Dsp1	AGAP000005
5406	AGAP008673	0.0102635		cell cycle checkpoint protein [Source:VB Community Annotation]	Dsp1	AGAP000005
7320	AGAP012057	0.0102614		RNA polymerase-associated protein RTF1 [Source:VB Community Annotation]	Dsp1	AGAP000005
4753	AGAP007628	0.01026		Transmembrane channel-like 3 [Source:VB Community Annotation]	Dsp1	AGAP000005
1711	AGAP002604	0.0102542			Dsp1	AGAP000005
6070	AGAP009834	0.0102513		COP9 signalosome subunit 4 [Source:VB Community Annotation]	Dsp1	AGAP000005
5612	AGAP009020	0.0102461			Dsp1	AGAP000005
7275	AGAP011966	0.0102444		transcription termination factor 2 [Source:VB Community Annotation]	Dsp1	AGAP000005
4134	AGAP006568	0.0102418			Dsp1	AGAP000005
5709	AGAP009173	0.0102146	fbp	fructose-1,6-biphosphatase [Source:VB Community Annotation]	Dsp1	AGAP000005
543	AGAP000810	0.0101831			Dsp1	AGAP000005
5823	AGAP009374	0.0101726	CYP9M1	cytochrome P450 [Source:VB Community Annotation]	Dsp1	AGAP000005
61	AGAP000098	0.0101388	APG1	autophagy related gene [Source:VB Community Annotation]	Dsp1	AGAP000005
3088	AGAP004787	0.0101368		Fatty acyl-CoA reductase [Source:UniProtKB/TrEMBL;Acc:Q7Q2S4]	Dsp1	AGAP000005
6089	AGAP009867	0.0101346		AFG1-family ATPase [Source:VB Community Annotation]	Dsp1	AGAP000005
2457	AGAP003728	0.0101116		Uncharacterized methyltransferase WBSCR22 [Source:VB Community Annotation]	Dsp1	AGAP000005
2293	AGAP003489	0.010106			Dsp1	AGAP000005
6145	AGAP009949	0.0100991		oxidoreductase GLYR1 homolog [Source:VB Community Annotation]	Dsp1	AGAP000005
6170	AGAP009985	0.0100976		4-nitrophenylphosphatase [Source:VB Community Annotation]	Dsp1	AGAP000005
4450	AGAP007075	0.0100853			Dsp1	AGAP000005
949	AGAP001435	0.0100838		pyrazinamidase/nicotinamidase [Source:VB Community Annotation]	Dsp1	AGAP000005
1582	AGAP002422	0.0100823	CLIPD1	CLIP-domain serine protease [Source:VB Community Annotation]	Dsp1	AGAP000005
2848	AGAP004420	0.0100603		DCN1-like protein 1 [Source:VB Community Annotation]	Dsp1	AGAP000005
2820	AGAP004370	0.0100374		transcription initiation factor TFIIA small subunit [Source:VB Community Annotation]	Dsp1	AGAP000005
4059	AGAP006428	0.0100295			Dsp1	AGAP000005
7741	AGAP013288	0.010028			Dsp1	AGAP000005
2001	AGAP003042	0.0100206		RGP1 retrograde golgi transport homolog (S. cerevisiae) [Source:VB Community Annotation]	Dsp1	AGAP000005
4243	AGAP006747	0.0100195	REL2	IMD pathway signalling NF-kappaB Relish-like transcription factor [Source:VB Community Annotation]	Dsp1	AGAP000005
6302	AGAP010195	0.0100137	Gr33	gustatory receptor 33 [Source:VB Community Annotation]	Dsp1	AGAP000005
2513	AGAP003845	0.0100081		bromodomain-containing protein 8 [Source:VB Community Annotation]	Dsp1	AGAP000005
1026	AGAP001559	0.0100068		RNA polymerase-associated protein CTR9 [Source:VB Community Annotation]	Dsp1	AGAP000005
2485	AGAP003798	0.00999879		growth hormone regulated TBC protein 1b [Source:VB Community Annotation]	Dsp1	AGAP000005
5775	AGAP009261	0.0099804		Rap guanine nucleotide exchange factor (GEF) 2 [Source:VB Community Annotation]	Dsp1	AGAP000005
279	AGAP000410	0.00997605		histone deacetylase 4/5 [Source:VB Community Annotation]	Dsp1	AGAP000005
1999	AGAP003040	0.00997273		p90 ribosomal S6 kinase [Source:VB Community Annotation]	Dsp1	AGAP000005
4824	AGAP007718	0.00995838			Dsp1	AGAP000005
1435	AGAP002204	0.00995046	CYP325D1	cytochrome P450 [Source:VB Community Annotation]	Dsp1	AGAP000005
6431	AGAP010388	0.00994322		glucuronyl/N-acetylglucosaminyl transferase EXT1 [Source:VB Community Annotation]	Dsp1	AGAP000005
7012	AGAP011478	0.00993903			Dsp1	AGAP000005
7130	AGAP011706	0.00991394	RpL27a	60S ribosomal protein L27a [Source:VB Community Annotation]	Dsp1	AGAP000005
4425	AGAP007043	0.00990678			Dsp1	AGAP000005
5378	AGAP008638	0.00988825			Dsp1	AGAP000005
4921	AGAP007865	0.00988561			Dsp1	AGAP000005
3853	AGAP006051	0.00988102		pentatricopeptide repeat domain 1 [Source:VB Community Annotation]	Dsp1	AGAP000005
6776	AGAP011053	0.00987265			Dsp1	AGAP000005
4791	AGAP007676	0.00986559			Dsp1	AGAP000005
7228	AGAP011896	0.00985905	RpL31	60S ribosomal protein L31 [Source:VB Community Annotation]	Dsp1	AGAP000005
4360	AGAP006937	0.00985709		ubiquitin-conjugating enzyme E2 variant [Source:VB Community Annotation]	Dsp1	AGAP000005
7294	AGAP012006	0.00985591		protein phosphatase 1 regulatory subunit 16A [Source:VB Community Annotation]	Dsp1	AGAP000005
1818	AGAP002781	0.00984997			Dsp1	AGAP000005
2109	AGAP003207	0.0098421		signal peptide peptidase-like 3 [Source:VB Community Annotation]	Dsp1	AGAP000005
696	AGAP001051	0.0098397			Dsp1	AGAP000005
594	AGAP000891	0.00982696		phosphatidylinositide phosphatase SAC1 [Source:VB Community Annotation]	Dsp1	AGAP000005
2919	AGAP004522	0.00982598		TBC1 domain family member 22B [Source:VB Community Annotation]	Dsp1	AGAP000005
4625	AGAP007402	0.00981349			Dsp1	AGAP000005
2651	AGAP004085	0.00980815		transcriptional adapter 1 [Source:VB Community Annotation]	Dsp1	AGAP000005
1707	AGAP002600	0.0098064		tRNA nucleotidyltransferase (CCA-adding enzyme) [Source:VB Community Annotation]	Dsp1	AGAP000005
3119	AGAP004838	0.00979603		RAB5-interacting protein [Source:VB Community Annotation]	Dsp1	AGAP000005
4389	AGAP006969	0.00977904		solute carrier family 35, member F5 [Source:VB Community Annotation]	Dsp1	AGAP000005
1475	AGAP002279	0.00976451		Fatty acyl-CoA reductase [Source:UniProtKB/TrEMBL;Acc:Q7QKD9]	Dsp1	AGAP000005
799	AGAP001217	0.00975684		soluble calcium-activated nucleotidase 1 [Source:VB Community Annotation]	Dsp1	AGAP000005
4887	AGAP007805	0.00975474		STE20-related kinase adapter protein alpha isoform 1 [Source:VB Community Annotation]	Dsp1	AGAP000005
7135	AGAP011716	0.00973726	mRpL53	39S ribosomal protein L53, mitochondrial [Source:VB Community Annotation]	Dsp1	AGAP000005
1921	AGAP002931	0.00972256	Arf2	ADP-ribosylation factor 2 [Source:VB Community Annotation]	Dsp1	AGAP000005
5317	AGAP008495	0.00971699		bis(5'-nucleosidyl)-tetraphosphatase [Source:VB Community Annotation]	Dsp1	AGAP000005
1964	AGAP002999	0.00971545			Dsp1	AGAP000005
2603	AGAP003999	0.00971405			Dsp1	AGAP000005
2431	AGAP003676	0.00970569		DNA repair protein RAD50 [Source:VB Community Annotation]	Dsp1	AGAP000005
7295	AGAP012007	0.00969813			Dsp1	AGAP000005
6706	AGAP010875	0.00968858		Ras-related protein Rab-18 [Source:VB Community Annotation]	Dsp1	AGAP000005
4904	AGAP007835	0.00966441			Dsp1	AGAP000005
1437	AGAP002206	0.00965592	CYP325D2	cytochrome P450 [Source:VB Community Annotation]	Dsp1	AGAP000005
649	AGAP000983	0.00965458			Dsp1	AGAP000005
6347	AGAP010253	0.00963653	Prosalpha6	26S proteasome alpha 6 subunit [Source:VB Community Annotation]	Dsp1	AGAP000005
6011	AGAP009724	0.00963303		geranylgeranyl transferase type-2 subunit alpha [Source:VB Community Annotation]	Dsp1	AGAP000005
5129	AGAP008182	0.00963223			Dsp1	AGAP000005
2661	AGAP004101	0.00962796	Dnmt2	DNA methyltransferase 2 [Source:VB Community Annotation]	Dsp1	AGAP000005
2806	AGAP004344	0.00962332		hairless [Source:VB Community Annotation]	Dsp1	AGAP000005
4456	AGAP007081	0.0096209			Dsp1	AGAP000005
5878	AGAP009487	0.00960764			Dsp1	AGAP000005
1075	AGAP001638	0.0095966			Dsp1	AGAP000005
3641	AGAP005657	0.00959558	CYP305A3	cytochrome P450 [Source:VB Community Annotation]	Dsp1	AGAP000005
907	AGAP001376	0.00959374	SRPN17	serine protease inhibitor (serpin) 17 [Source:VB Community Annotation]	Dsp1	AGAP000005
6804	AGAP011104	0.00958786			Dsp1	AGAP000005
3922	AGAP006177	0.00956786			Dsp1	AGAP000005
2296	AGAP003493	0.00956422		sugar transporter ERD6-like 6 [Source:VB Community Annotation]	Dsp1	AGAP000005
2712	AGAP004194	0.0095628		dynactin 1 [Source:VB Community Annotation]	Dsp1	AGAP000005
4944	AGAP007895	0.00955956		A-kinase anchor protein 10 [Source:UniProtKB/TrEMBL;Acc:A0A1S4GWK9]	Dsp1	AGAP000005
1963	AGAP002997	0.00955581		tumor necrosis factor alpha-induced protein 8-like protein [Source:VB Community Annotation]	Dsp1	AGAP000005
2795	AGAP004324	0.00953776		Protein yellow [Source:VB Community Annotation]	Dsp1	AGAP000005
3798	AGAP005946	0.00949917			Dsp1	AGAP000005
3819	AGAP005981	0.00949242		DnaJ homolog subfamily A member 1 [Source:VB Community Annotation]	Dsp1	AGAP000005
3801	AGAP005949	0.00948939		2-acylglycerol O-acyltransferase 2 [Source:VB Community Annotation]	Dsp1	AGAP000005
2384	AGAP003602	0.00947982		methyltransferase-like protein 9 [Source:VB Community Annotation]	Dsp1	AGAP000005
2262	AGAP003437	0.00947531			Dsp1	AGAP000005
1790	AGAP002729	0.00946591		Ras GTPase-activating protein 1 [Source:VB Community Annotation]	Dsp1	AGAP000005
1379	AGAP002106	0.00945695		xeroderma pigmentosum group C-complementing protein [Source:VB Community Annotation]	Dsp1	AGAP000005
4041	AGAP006408	0.00945642			Dsp1	AGAP000005
1988	AGAP003025	0.00944045	RpLp2	60S ribosomal protein LP2 [Source:VB Community Annotation]	Dsp1	AGAP000005
3539	AGAP005486	0.00943899	mRpL50	39S ribosomal protein L50, mitochondrial [Source:VB Community Annotation]	Dsp1	AGAP000005
6482	AGAP010466	0.00942974			Dsp1	AGAP000005
6700	AGAP010863	0.00942855			Dsp1	AGAP000005
3849	AGAP006047	0.0094178	CYP4J9	cytochrome P450 [Source:VB Community Annotation]	Dsp1	AGAP000005
1488	AGAP002292	0.00941254	PKP	pyrokinin [Source:VB Community Annotation]	Dsp1	AGAP000005
1292	AGAP001973	0.00941017	Prosalpha7	26S proteasome alpha 7 subunit [Source:VB Community Annotation]	Dsp1	AGAP000005
2421	AGAP003661	0.00939645			Dsp1	AGAP000005
3774	AGAP005918	0.00939262		solute carrier family 30 (zinc transporter), member 1 [Source:VB Community Annotation]	Dsp1	AGAP000005
5619	AGAP009032	0.00937709		Ezrin-binding protein pace-1 [Source:VB Community Annotation]	Dsp1	AGAP000005
3381	AGAP005241	0.00937459			Dsp1	AGAP000005
6272	AGAP010157	0.00937403	Ast2	allatostatin 2 [Source:VB Community Annotation]	Dsp1	AGAP000005
6390	AGAP010320	0.00935851			Dsp1	AGAP000005
5592	AGAP008985	0.00935821		DnaJ homolog subfamily C member 7 [Source:VB Community Annotation]	Dsp1	AGAP000005
3346	AGAP005194	0.00935634			Dsp1	AGAP000005
3314	AGAP005148	0.00935584			Dsp1	AGAP000005
6301	AGAP010194	0.00935319			Dsp1	AGAP000005
709	AGAP001091	0.00934766		N-terminal kinase-like protein [Source:VB Community Annotation]	Dsp1	AGAP000005
251	AGAP000374	0.00934584		anaphase-promoting complex subunit 1 [Source:VB Community Annotation]	Dsp1	AGAP000005
5530	AGAP008901	0.00934388			Dsp1	AGAP000005
5200	AGAP008296	0.00934178	TRYP1	trypsin 1 [Source:VB Community Annotation]	Dsp1	AGAP000005
605	AGAP000911	0.00933104			Dsp1	AGAP000005
5074	AGAP008095	0.00932813			Dsp1	AGAP000005
6259	AGAP010135	0.00931099		NCK adaptor protein [Source:VB Community Annotation]	Dsp1	AGAP000005
4555	AGAP007294	0.0093029	IAP1	inhibitor of apoptosis 1 [Source:VB Community Annotation]	Dsp1	AGAP000005
7297	AGAP012009	0.00929956		chromodomain-helicase-DNA-binding protein 4 [Source:VB Community Annotation]	Dsp1	AGAP000005
5002	AGAP007978	0.00928917		histone-lysine N-methyltransferase SETDB [Source:VB Community Annotation]	Dsp1	AGAP000005
4063	AGAP006434	0.00928496			Dsp1	AGAP000005
5393	AGAP008659	0.00927535			Dsp1	AGAP000005
3506	AGAP005425	0.00927464		actin-binding LIM protein [Source:VB Community Annotation]	Dsp1	AGAP000005
2340	AGAP003550	0.00927108			Dsp1	AGAP000005
1724	AGAP002626	0.00926698		rhomboid-like protein [Source:VB Community Annotation]	Dsp1	AGAP000005
3692	AGAP005785	0.00926651			Dsp1	AGAP000005
3032	AGAP004709	0.00925532	mRpL18	39S ribosomal protein L18, mitochondrial [Source:VB Community Annotation]	Dsp1	AGAP000005
3760	AGAP005897	0.00925047		ubiquitin-protein ligase E3 B [Source:VB Community Annotation]	Dsp1	AGAP000005
7497	AGAP012409	0.00924615	GNBPA2	3-glucan binding protein [Source:VB Community Annotation]	Dsp1	AGAP000005
495	AGAP000743	0.00924523			Dsp1	AGAP000005
3130	AGAP004849	0.00924373		DnaJ homolog subfamily C member 9 [Source:VB Community Annotation]	Dsp1	AGAP000005
5100	AGAP008135	0.00923419		Gonadotropin inducible transcription factor [Source:VB Community Annotation]	Dsp1	AGAP000005
7473	AGAP012361	0.00921265		MRG-binding protein [Source:VB Community Annotation]	Dsp1	AGAP000005
4592	AGAP007363	0.00920544			Dsp1	AGAP000005
1576	AGAP002416	0.00920541	CYP4K2	cytochrome P450 [Source:VB Community Annotation]	Dsp1	AGAP000005
6668	AGAP010806	0.00919768			Dsp1	AGAP000005
6980	AGAP011426	0.00919136		solute carrier family 17 member 5 [Source:VB Community Annotation]	Dsp1	AGAP000005
1820	AGAP002783	0.00918669		UDP glucuronosyltransferase 5 family, polypeptide A2 [Source:VB Community Annotation]	Dsp1	AGAP000005
6365	AGAP010278	0.00916462		dihydrofolate reductase [Source:VB Community Annotation]	Dsp1	AGAP000005
7119	AGAP011689	0.00916165			Dsp1	AGAP000005
5747	AGAP009222	0.00915957		DNA ligase 1 [Source:VB Community Annotation]	Dsp1	AGAP000005
5409	AGAP008680	0.00915755		ubiquitin-conjugating enzyme E2 R [Source:VB Community Annotation]	Dsp1	AGAP000005
4084	AGAP006467	0.00915506			Dsp1	AGAP000005
2204	AGAP003346	0.00915501		WD and tetratricopeptide repeats protein 1 [Source:VB Community Annotation]	Dsp1	AGAP000005
6424	AGAP010381	0.00915454			Dsp1	AGAP000005
1125	AGAP001710	0.00913633		PAX-interacting protein 1 [Source:VB Community Annotation]	Dsp1	AGAP000005
1221	AGAP001874	0.00912625		Ras-related protein Rap-1A [Source:VB Community Annotation]	Dsp1	AGAP000005
7480	AGAP012376	0.0091172		peptidyl-prolyl cis-trans isomerase-like 1 [Source:VB Community Annotation]	Dsp1	AGAP000005
3965	AGAP006243	0.00911097		phosphatidylinositol-4,5-bisphosphate 4-phosphatase [Source:VB Community Annotation]	Dsp1	AGAP000005
564	AGAP000850	0.00910748			Dsp1	AGAP000005
4340	AGAP006904	0.00910695	MMP1	matrix metalloprotease 1 [Source:VB Community Annotation]	Dsp1	AGAP000005
6990	AGAP011447	0.00910472		protein DEK [Source:VB Community Annotation]	Dsp1	AGAP000005
2321	AGAP003527	0.00909786		O-phospho-L-seryl-tRNASec:L-selenocysteinyl-tRNA synthase [Source:VB Community Annotation]	Dsp1	AGAP000005
6997	AGAP011457	0.00909506		ribose 5-phosphate isomerase A [Source:VB Community Annotation]	Dsp1	AGAP000005
1297	AGAP001979	0.00909112	SCRASP3	Class A Scavenger Receptor (SRCR domain) with Serine Protease domain. [Source:VB Community Annotation]	Dsp1	AGAP000005
7071	AGAP011580	0.0090741	eIF3k	Eukaryotic translation initiation factor 3 subunit K [Source:UniProtKB/Swiss-Prot;Acc:Q7QGK4]	Dsp1	AGAP000005
4490	AGAP007131	0.00907358		AP-2 complex subunit mu-1 [Source:VB Community Annotation]	Dsp1	AGAP000005
2553	AGAP003899	0.00907212	Sxl	sex-lethal [Source:VB Community Annotation]	Dsp1	AGAP000005
6754	AGAP010978	0.00905838		nuclear pore complex protein Nup62 [Source:VB Community Annotation]	Dsp1	AGAP000005
7532	AGAP012498	0.00905836			Dsp1	AGAP000005
4544	AGAP007278	0.00905412			Dsp1	AGAP000005
1789	AGAP002728	0.00905344		Isocitrate dehydrogenase [NAD] subunit, mitochondrial [Source:UniProtKB/TrEMBL;Acc:F5HKN6]	Dsp1	AGAP000005
5850	AGAP009436	0.00904089		Valacyclovir hydrolase [Source:VB Community Annotation]	Dsp1	AGAP000005
4849	AGAP007760	0.00903541			Dsp1	AGAP000005
1172	AGAP001779	0.00903311			Dsp1	AGAP000005
7087	AGAP011629	0.00903214		dihydrolipoamide dehydrogenase [Source:VB Community Annotation]	Dsp1	AGAP000005
6311	AGAP010204	0.00902852			Dsp1	AGAP000005
7362	AGAP012138	0.00902473	RpL21	60S ribosomal protein L21 [Source:VB Community Annotation]	Dsp1	AGAP000005
7490	AGAP012395	0.00901286		peptide-methionine (S)-S-oxide reductase [Source:VB Community Annotation]	Dsp1	AGAP000005
5641	AGAP009073	0.00901274			Dsp1	AGAP000005
6620	AGAP010711	0.0090078		exportin-2 [Source:VB Community Annotation]	Dsp1	AGAP000005
7243	AGAP011922	0.00900725		Lipase maturation factor [Source:UniProtKB/TrEMBL;Acc:A0A1S4H7Y4]	Dsp1	AGAP000005
5330	AGAP008536	0.0089949			Dsp1	AGAP000005
780	AGAP001190	0.00898834		female reproductive tract protease GLEANR_896 [Source:VB Community Annotation]	Dsp1	AGAP000005
7299	AGAP012012	0.00898091			Dsp1	AGAP000005
1515	AGAP002340	0.0089807	eIF3a	Eukaryotic translation initiation factor 3 subunit A [Source:UniProtKB/Swiss-Prot;Acc:Q7PGE8]	Dsp1	AGAP000005
1205	AGAP001822	0.00897545			Dsp1	AGAP000005
4156	AGAP006608	0.00897007			Dsp1	AGAP000005
5245	AGAP008377	0.00896981		TBC1 domain family member 19 [Source:VB Community Annotation]	Dsp1	AGAP000005
878	AGAP001333	0.0089591	st	protein scarlet [Source:VB Community Annotation]	Dsp1	AGAP000005
144	AGAP000222	0.00895467			Dsp1	AGAP000005
7804	AGAP013463	0.0089469			Dsp1	AGAP000005
1893	AGAP002890	0.00893256		Lipid storage droplets surface-binding protein 1 [Source:VB Community Annotation]	Dsp1	AGAP000005
6202	AGAP010028	0.00892081		DNA topoisomerase III [Source:VB Community Annotation]	Dsp1	AGAP000005
4460	AGAP007085	0.00891812			Dsp1	AGAP000005
3009	AGAP004670	0.00890684			Dsp1	AGAP000005
1080	AGAP001645	0.00890497		RNA-binding protein FUS [Source:VB Community Annotation]	Dsp1	AGAP000005
2500	AGAP003821	0.00889964		ubiquitin carboxyl-terminal hydrolase 20/33 [Source:VB Community Annotation]	Dsp1	AGAP000005
1275	AGAP001948	0.0088974		suppressor of fused (Sufu) [Source:VB Community Annotation]	Dsp1	AGAP000005
7743	AGAP013292	0.00889234			Dsp1	AGAP000005
3004	AGAP004657	0.00888743		mitochondrial inner membrane translocase subunit (TIM17) [Source:VB Community Annotation]	Dsp1	AGAP000005
1395	AGAP002141	0.00888596		protein phosphatase PTC7 homolog fig [Source:VB Community Annotation]	Dsp1	AGAP000005
7474	AGAP012362	0.00887249		nuclear pore complex protein Nup85 [Source:VB Community Annotation]	Dsp1	AGAP000005
1059	AGAP001621	0.00887102		proline synthetase co-transcribed homolog [Source:VB Community Annotation]	Dsp1	AGAP000005
792	AGAP001208	0.00886205			Dsp1	AGAP000005
1424	AGAP002186	0.00886058		very low-density lipoprotein receptor [Source:VB Community Annotation]	Dsp1	AGAP000005
5826	AGAP009379	0.00886001		cellular retinaldehyde-binding protein [Source:VB Community Annotation]	Dsp1	AGAP000005
6736	AGAP010936	0.00885988	Med18	mediator of RNA polymerase II transcription subunit 18 [Source:VB Community Annotation]	Dsp1	AGAP000005
6533	AGAP010557	0.00885322		B-cell receptor-associated protein 31 [Source:VB Community Annotation]	Dsp1	AGAP000005
4498	AGAP007149	0.00885225			Dsp1	AGAP000005
7272	AGAP011962	0.0088466			Dsp1	AGAP000005
2986	AGAP004630	0.00883992		Erg28-domain containing protein [Source:VB Community Annotation]	Dsp1	AGAP000005
4679	AGAP007523	0.00883649		myosin heavy chain [Source:VB Community Annotation]	Dsp1	AGAP000005
2331	AGAP003540	0.00883591			Dsp1	AGAP000005
7419	AGAP012251	0.00882452		inorganic phosphate cotransporter [Source:VB Community Annotation]	Dsp1	AGAP000005
689	AGAP001041	0.00881596		E3 ubiquitin-protein ligase MARCH5 [Source:VB Community Annotation]	Dsp1	AGAP000005
7483	AGAP012379	0.00881552	NIT8730		Dsp1	AGAP000005
236	AGAP000354	0.00881249			Dsp1	AGAP000005
4271	AGAP006784	0.00880958		F-box protein 9 [Source:VB Community Annotation]	Dsp1	AGAP000005
4920	AGAP007864	0.00880338		F-actin capping protein subunit beta [Source:VB Community Annotation]	Dsp1	AGAP000005
2520	AGAP003855	0.00879721			Dsp1	AGAP000005
4928	AGAP007872	0.00879392		Mps one binder kinase activator-like 3 [Source:VB Community Annotation]	Dsp1	AGAP000005
3063	AGAP004749	0.00878011		coproporphyrinogen III oxidase [Source:VB Community Annotation]	Dsp1	AGAP000005
679	AGAP001030	0.00877529			Dsp1	AGAP000005
4018	AGAP006366	0.00877101		2-oxoglutarate dehydrogenase E1 component [Source:VB Community Annotation]	Dsp1	AGAP000005
4358	AGAP006935	0.00876799			Dsp1	AGAP000005
2503	AGAP003825	0.00875901		DnaJ homolog subfamily C member 17 [Source:VB Community Annotation]	Dsp1	AGAP000005
4663	AGAP007503	0.00875221		Ras-related protein Rab-1A [Source:VB Community Annotation]	Dsp1	AGAP000005
2542	AGAP003884	0.00875198		mannosyl-oligosaccharide alpha-1,2-mannosidase [Source:VB Community Annotation]	Dsp1	AGAP000005
3787	AGAP005934	0.00875195		Tumor susceptibility 101 protein [Source:VB Community Annotation]	Dsp1	AGAP000005
5060	AGAP008073	0.0087511			Dsp1	AGAP000005
1548	AGAP002386	0.00874055		DnaJ homolog subfamily C member 14 [Source:VB Community Annotation]	Dsp1	AGAP000005
3253	AGAP005061	0.00872711	RpS9	40S ribosomal protein S9 [Source:VB Community Annotation]	Dsp1	AGAP000005
1614	AGAP002469	0.00872426		AP2-associated kinase [Source:VB Community Annotation]	Dsp1	AGAP000005
2620	AGAP004031	0.00871622		mitochondrial electron transfer flavoprotein subunit alpha [Source:VB Community Annotation]	Dsp1	AGAP000005
1133	AGAP001719	0.0087063			Dsp1	AGAP000005
2261	AGAP003434	0.00870334		Condensin complex subunit 1 [Source:UniProtKB/TrEMBL;Acc:Q7QDI4]	Dsp1	AGAP000005
7578	AGAP012711	0.00870213		Histone H2A [Source:UniProtKB/TrEMBL;Acc:Q7PD33]	Dsp1	AGAP000005
5897	AGAP009512	0.00869258		E3 ubiquitin-protein ligase UBR7 [Source:VB Community Annotation]	Dsp1	AGAP000005
4511	AGAP007201	0.00868817	TRX2	thioredoxin [Source:VB Community Annotation]	Dsp1	AGAP000005
4954	AGAP007907	0.00868023		salivary Kazal 1 [Source:VB Community Annotation]	Dsp1	AGAP000005
6107	AGAP009896	0.00867267		proton-coupled amino acid transporter [Source:VB Community Annotation]	Dsp1	AGAP000005
1334	AGAP002033	0.00867261		arginine kinase [Source:VB Community Annotation]	Dsp1	AGAP000005
7337	AGAP012103	0.00866007		Insulin-like growth factor 2 mRNA-binding protein 2 [Source:VB Community Annotation]	Dsp1	AGAP000005
7586	AGAP012773	0.00865202			Dsp1	AGAP000005
3655	AGAP005700	0.00864011	Med14	Mediator of RNA polymerase II transcription subunit 14 [Source:UniProtKB/Swiss-Prot;Acc:Q7Q6S8]	Dsp1	AGAP000005
188	AGAP000286	0.00862825			Dsp1	AGAP000005
2280	AGAP003473	0.00862291			Dsp1	AGAP000005
6972	AGAP011412	0.00862087			Dsp1	AGAP000005
4580	AGAP007335	0.00862082		E3 ubiquitin-protein ligase BRE1 [Source:VB Community Annotation]	Dsp1	AGAP000005
3535	AGAP005473	0.00861441			Dsp1	AGAP000005
6791	AGAP011076	0.00861017		ubiquitin-conjugating enzyme E2 I [Source:VB Community Annotation]	Dsp1	AGAP000005
599	AGAP000900	0.008603		protein-tyrosine sulfotransferase [Source:VB Community Annotation]	Dsp1	AGAP000005
41	AGAP000064	0.00859207	plexA	plexin A [Source:VB Community Annotation]	Dsp1	AGAP000005
6442	AGAP010405	0.00859045		transcription factor MAFF/G/K [Source:VB Community Annotation]	Dsp1	AGAP000005
15	AGAP000022	0.00858348		amino acid transporter protein [Source:VB Community Annotation]	Dsp1	AGAP000005
3238	AGAP005042	0.00858031			Dsp1	AGAP000005
5297	AGAP008467	0.00856809		solute carrier family 6 (neurotransmitter transporter, amino acid) member 5/7/ [Source:VB Community Annotation]	Dsp1	AGAP000005
3385	AGAP005245	0.00855837			Dsp1	AGAP000005
6647	AGAP010757	0.00855671			Dsp1	AGAP000005
7749	AGAP013309	0.00852884			Dsp1	AGAP000005
3568	AGAP005545	0.00850908			Dsp1	AGAP000005
1126	AGAP001711	0.00850202		NADH dehydrogenase (ubiquinone) Fe-S protein 8 [Source:VB Community Annotation]	Dsp1	AGAP000005
2030	AGAP003094	0.0084932		transcription initiation factor TFIID subunit 9B [Source:VB Community Annotation]	Dsp1	AGAP000005
1268	AGAP001938	0.00848823		bifunctional lysine-specific demethylase and histidyl-hydroxylase NO66 [Source:VB Community Annotation]	Dsp1	AGAP000005
5843	AGAP009424	0.0084786			Dsp1	AGAP000005
121	AGAP000185	0.00846871		double stranded RNA-specific editase [Source:VB Community Annotation]	Dsp1	AGAP000005
4588	AGAP007357	0.0084655		retinaldehyde-binding protein 1-like protein 1 [Source:VB Community Annotation]	Dsp1	AGAP000005
6303	AGAP010196	0.00845908	CTLGA1	C-type lectin (CTL) - galactose binding [Source:VB Community Annotation]	Dsp1	AGAP000005
7738	AGAP013283	0.00845728			Dsp1	AGAP000005
1812	AGAP002775	0.00842115		transmembrane anterior posterior transformation protein 1 homolog [Source:VB Community Annotation]	Dsp1	AGAP000005
4627	AGAP007413	0.00841954			Dsp1	AGAP000005
6429	AGAP010386	0.00841857		Translocating chain-associated membrane protein 2 [Source:VB Community Annotation]	Dsp1	AGAP000005
2951	AGAP004580	0.00841185			Dsp1	AGAP000005
3216	AGAP005004	0.00840348		kelch domain-containing protein 10 [Source:VB Community Annotation]	Dsp1	AGAP000005
535	AGAP000797	0.0084019		E3 ubiquitin-protein ligase HECW2 [Source:VB Community Annotation]	Dsp1	AGAP000005
5340	AGAP008557	0.00839622		AMP-binding domain protein [Source:VB Community Annotation]	Dsp1	AGAP000005
240	AGAP000358	0.00839274			Dsp1	AGAP000005
967	AGAP001459	0.0083855	RpL17	60S ribosomal protein L17 [Source:UniProtKB/Swiss-Prot;Acc:A0NGY0]	Dsp1	AGAP000005
1793	AGAP002735	0.00837651		histone acetyltransferase MYST4 [Source:VB Community Annotation]	Dsp1	AGAP000005
6285	AGAP010174	0.00837374		oligosaccharyltransferase complex subunit alpha (ribophorin I) [Source:VB Community Annotation]	Dsp1	AGAP000005
1033	AGAP001573	0.00837237		Ras-related C3 botulinum toxin substrate 1 [Source:VB Community Annotation]	Dsp1	AGAP000005
4951	AGAP007904	0.00836902		Leucine aminopeptidase-like protein [Source:VB Community Annotation]	Dsp1	AGAP000005
2012	AGAP003066	0.00836543	CYP304B1	cytochrome P450 [Source:VB Community Annotation]	Dsp1	AGAP000005
1670	AGAP002542	0.00836507	LRIM20	leucine-rich immune protein (Coil-less) [Source:VB Community Annotation]	Dsp1	AGAP000005
1160	AGAP001756	0.008356		solute carrier family 44, member 3 [Source:VB Community Annotation]	Dsp1	AGAP000005
2046	AGAP003132	0.0083481			Dsp1	AGAP000005
4021	AGAP006372	0.00833897		U3 small nucleolar ribonucleoprotein protein IMP3 [Source:VB Community Annotation]	Dsp1	AGAP000005
2281	AGAP003475	0.00833846		leucyl aminopeptidase [Source:VB Community Annotation]	Dsp1	AGAP000005
7162	AGAP011777	0.00832674	RpSA	40S ribosomal protein SA [Source:UniProtKB/Swiss-Prot;Acc:Q7PZ81]	Dsp1	AGAP000005
2265	AGAP003441	0.00831037			Dsp1	AGAP000005
4635	AGAP007439	0.00830544			Dsp1	AGAP000005
6479	AGAP010462	0.00829672		SWI/SNF related, matrix associated, actin dependent regulator of chromatin [Source:VB Community Annotation]	Dsp1	AGAP000005
814	AGAP001234	0.00829043		Activating signal cointegrator 1 complex subunit 3 [Source:VB Community Annotation]	Dsp1	AGAP000005
1990	AGAP003027	0.00828249		dumpy-like protein [Source:VB Community Annotation]	Dsp1	AGAP000005
2671	AGAP004118	0.00826964	SCRAL1	Class A Scavenger Receptor (SRCR domain) with Lysyl Oxidase domain. [Source:VB Community Annotation]	Dsp1	AGAP000005
3297	AGAP005128	0.008266		elongation factor Tu [Source:VB Community Annotation]	Dsp1	AGAP000005
1822	AGAP002788	0.00826586		MICOS complex subunit [Source:UniProtKB/TrEMBL;Acc:Q7QCS7]	Dsp1	AGAP000005
1098	AGAP001668	0.00826338	CPR5	cuticular protein RR-2 family 5 [Source:VB Community Annotation]	Dsp1	AGAP000005
5502	AGAP008857	0.00825772		COP9 signalosome complex subunit 8 [Source:VB Community Annotation]	Dsp1	AGAP000005
7510	AGAP012439	0.00824679			Dsp1	AGAP000005
1330	AGAP002025	0.00824558	OBP11	odorant-binding protein 11 [Source:VB Community Annotation]	Dsp1	AGAP000005
1304	AGAP001993	0.00824268		RNA-binding protein Musashi [Source:VB Community Annotation]	Dsp1	AGAP000005
2934	AGAP004546	0.00823971		RNA-binding protein 25 [Source:VB Community Annotation]	Dsp1	AGAP000005
2642	AGAP004076	0.00823407			Dsp1	AGAP000005
3102	AGAP004807	0.00822535	GALE7	galectin 7 [Source:VB Community Annotation]	Dsp1	AGAP000005
6715	AGAP010891	0.00821918		ariadne-1 [Source:VB Community Annotation]	Dsp1	AGAP000005
6808	AGAP011108	0.00821918		secretory phospholipase A2 [Source:VB Community Annotation]	Dsp1	AGAP000005
3885	AGAP006119	0.00821291			Dsp1	AGAP000005
5052	AGAP008050	0.0082108		phosphorylated adapter RNA export protein [Source:VB Community Annotation]	Dsp1	AGAP000005
2459	AGAP003730	0.0082089		neutral ceramidase [Source:VB Community Annotation]	Dsp1	AGAP000005
826	AGAP001252	0.00820525		eupolytin [Source:VB Community Annotation]	Dsp1	AGAP000005
2627	AGAP004046	0.0081885		Mpv17-like protein [Source:VB Community Annotation]	Dsp1	AGAP000005
2283	AGAP003477	0.00818801		T-complex protein 1 subunit zeta [Source:VB Community Annotation]	Dsp1	AGAP000005
2067	AGAP003156	0.00818505		isoleucyl-tRNA synthetase [Source:VB Community Annotation]	Dsp1	AGAP000005
2498	AGAP003819	0.0081756		NADH dehydrogenase (ubiquinone) 1 alpha subcomplex assembly factor 3 [Source:VB Community Annotation]	Dsp1	AGAP000005
3486	AGAP005401	0.00817104		karyopherin (Importin) alpha 6 [Source:VB Community Annotation]	Dsp1	AGAP000005
4451	AGAP007076	0.00816922			Dsp1	AGAP000005
1408	AGAP002167	0.0081511		protein LSM12 homolog [Source:VB Community Annotation]	Dsp1	AGAP000005
2050	AGAP003136	0.00814697		2-oxoisovalerate dehydrogenase E1 component, alpha subunit [Source:VB Community Annotation]	Dsp1	AGAP000005
2435	AGAP003681	0.0081465		huntingtin [Source:VB Community Annotation]	Dsp1	AGAP000005
610	AGAP000926	0.00814265		inositol hexakisphosphate/diphosphoinositol-pentakisphosphate kinase [Source:VB Community Annotation]	Dsp1	AGAP000005
3014	AGAP004683	0.00813855			Dsp1	AGAP000005
1821	AGAP002787	0.00813034			Dsp1	AGAP000005
935	AGAP001418	0.0081297			Dsp1	AGAP000005
4769	AGAP007646	0.00812712			Dsp1	AGAP000005
1910	AGAP002913	0.00812694			Dsp1	AGAP000005
5207	AGAP008312	0.0081237			Dsp1	AGAP000005
3374	AGAP005234	0.00812304	CuSOD2	copper-zinc superoxide dismutase 2 [Source:VB Community Annotation]	Dsp1	AGAP000005
2741	AGAP004240	0.00811908	CycC	cyclin C [Source:VB Community Annotation]	Dsp1	AGAP000005
6360	AGAP010273	0.00811378		phosphatidylinositol 3-kinase [Source:VB Community Annotation]	Dsp1	AGAP000005
748	AGAP001148	0.00810635			Dsp1	AGAP000005
4578	AGAP007333	0.00810402		p70 ribosomal S6 kinase [Source:VB Community Annotation]	Dsp1	AGAP000005
4104	AGAP006497	0.00810164	CPR134	cuticular protein RR-2 family 134 [Source:VB Community Annotation]	Dsp1	AGAP000005
7551	AGAP012590	0.0080897		MutT domain protein-like protein [Source:VB Community Annotation]	Dsp1	AGAP000005
3626	AGAP005639	0.00808924	ABCB2	ATP-binding cassette transporter (ABC transporter) family B member 2 [Source:VB Community Annotation]	Dsp1	AGAP000005
631	AGAP000951	0.00808497			Dsp1	AGAP000005
2075	AGAP003165	0.00807997		Succinate-semialdehyde dehydrogenase I [Source:VB Community Annotation]	Dsp1	AGAP000005
1438	AGAP002207	0.00807871	CYP325C1	cytochrome P450 [Source:VB Community Annotation]	Dsp1	AGAP000005
4209	AGAP006686	0.00806921		spectrin alpha [Source:VB Community Annotation]	Dsp1	AGAP000005
7787	AGAP013423	0.00806767	SG9	salivary gland protein 9 [Source:VB Community Annotation]	Dsp1	AGAP000005
4408	AGAP007020	0.00806044	TPX5	thioredoxin peroxidase 5 [Source:VB Community Annotation]	Dsp1	AGAP000005
3511	AGAP005431	0.00804266		thioredoxin domain-containing protein [Source:VB Community Annotation]	Dsp1	AGAP000005
7332	AGAP012093	0.00804255			Dsp1	AGAP000005
3671	AGAP005738	0.00804123		TBC1 domain family member 13 [Source:VB Community Annotation]	Dsp1	AGAP000005
4078	AGAP006456	0.00803712		NADH dehydrogenase (ubiquinone) Fe-S protein 3 [Source:VB Community Annotation]	Dsp1	AGAP000005
7500	AGAP012414	0.00803031		Polypeptide N-acetylgalactosaminyltransferase (Fragment) [Source:UniProtKB/TrEMBL;Acc:Q7Q0E9]	Dsp1	AGAP000005
4890	AGAP007809	0.00802575	AP7862		Dsp1	AGAP000005
922	AGAP001402	0.00802396		CAS1 domain-containing protein 1 [Source:VB Community Annotation]	Dsp1	AGAP000005
7278	AGAP011970	0.00802109		abhydrolase domain-containing protein 7 [Source:VB Community Annotation]	Dsp1	AGAP000005
6012	AGAP009728	0.00801615		ficolin [Source:VB Community Annotation]	Dsp1	AGAP000005
7729	AGAP013266	0.00800751		eukaryotic translation initiation factor 2-alpha kinase 3 [Source:VB Community Annotation]	Dsp1	AGAP000005
3467	AGAP005370	0.00800054	COEBE4C	carboxylesterase beta esterase [Source:VB Community Annotation]	Dsp1	AGAP000005
5067	AGAP008084	0.00799572		transcription initiation factor TFIID TATA-box-binding protein [Source:VB Community Annotation]	Dsp1	AGAP000005
5003	AGAP007979	0.00799512			Dsp1	AGAP000005
4531	AGAP007247	0.00799152		hippocalcin-like protein 1 [Source:VB Community Annotation]	Dsp1	AGAP000005
6052	AGAP009791	0.00798725	Nep1	neprilysin, neutral endopeptidase 1 [Source:VB Community Annotation]	Dsp1	AGAP000005
3933	AGAP006193	0.00798687			Dsp1	AGAP000005
3551	AGAP005509	0.00797561		Ufm1-specific protease 1 [Source:VB Community Annotation]	Dsp1	AGAP000005
2896	AGAP004491	0.00797431		exonuclease 1 [Source:VB Community Annotation]	Dsp1	AGAP000005
7201	AGAP011839	0.00797363		mitochondrial uncoupling protein [Source:VB Community Annotation]	Dsp1	AGAP000005
1784	AGAP002722	0.00796852	Or28	odorant receptor 28 [Source:VB Community Annotation]	Dsp1	AGAP000005
6081	AGAP009859	0.00796417			Dsp1	AGAP000005
5239	AGAP008366	0.00795892	TEP2	thioester-containing protein 2 [Source:VB Community Annotation]	Dsp1	AGAP000005
5466	AGAP008781	0.00795773		elongation of very long chain fatty acids protein 5 [Source:VB Community Annotation]	Dsp1	AGAP000005
4225	AGAP006715	0.00794989		serine/threonine-protein kinase OSR1/STK39 [Source:VB Community Annotation]	Dsp1	AGAP000005
6596	AGAP010672	0.00794022		succinate dehydrogenase (ubiquinone) cytochrome b560 subunit [Source:VB Community Annotation]	Dsp1	AGAP000005
1657	AGAP002528	0.0079387		trafficking protein particle complex subunit 2 [Source:VB Community Annotation]	Dsp1	AGAP000005
4622	AGAP007398	0.00793816		mitochondrial inner membrane protease subunit 2 [Source:VB Community Annotation]	Dsp1	AGAP000005
1805	AGAP002754	0.00793342	RpL35a	60S ribosomal protein L35a [Source:VB Community Annotation]	Dsp1	AGAP000005
3416	AGAP005289	0.00792873		myostatin [Source:VB Community Annotation]	Dsp1	AGAP000005
3371	AGAP005228	0.00792347	Med9	mediator of RNA polymerase II transcription subunit 9 [Source:VB Community Annotation]	Dsp1	AGAP000005
4977	AGAP007943	0.00791624			Dsp1	AGAP000005
3557	AGAP005521	0.00791162		serine/threonine kinase 38 [Source:VB Community Annotation]	Dsp1	AGAP000005
1182	AGAP001793	0.0079112		aurora kinase A [Source:VB Community Annotation]	Dsp1	AGAP000005
4091	AGAP006475	0.00790992		inositol 1,4,5-triphosphate receptor type 1 [Source:VB Community Annotation]	Dsp1	AGAP000005
5228	AGAP008349	0.00790527		Pyruvate dehyrogenase phosphatase catalytic subunit 1 [Source:UniProtKB/TrEMBL;Acc:A0A1S4GY06]	Dsp1	AGAP000005
773	AGAP001181	0.00789876			Dsp1	AGAP000005
6418	AGAP010372	0.00789717		solute carrier family 17 (anion/sugar transporter), member 5 [Source:VB Community Annotation]	Dsp1	AGAP000005
778	AGAP001187	0.00789508		Homeobox protein cut-like [Source:UniProtKB/TrEMBL;Acc:Q380C3]	Dsp1	AGAP000005
4827	AGAP007721	0.00788306			Dsp1	AGAP000005
1558	AGAP002396	0.00786405		dolichyl-diphosphooligosaccharide--protein glycosyltransferase [Source:VB Community Annotation]	Dsp1	AGAP000005
1373	AGAP002094	0.00786366		ancient conserved domain-containing protein 2 [Source:VB Community Annotation]	Dsp1	AGAP000005
5472	AGAP008795	0.00785797			Dsp1	AGAP000005
167	AGAP000253	0.00785081		solute carrier family 25 [Source:VB Community Annotation]	Dsp1	AGAP000005
3132	AGAP004854	0.00783776		histone demethylase JARID1 [Source:VB Community Annotation]	Dsp1	AGAP000005
1855	AGAP002839	0.00782253		WD repeat-containing protein 85 [Source:VB Community Annotation]	Dsp1	AGAP000005
2316	AGAP003522	0.0078201	CYP329A1	cytochrome P450 [Source:VB Community Annotation]	Dsp1	AGAP000005
107	AGAP000166	0.00781335			Dsp1	AGAP000005
6702	AGAP010866	0.00781083		6-phosphogluconolactonase [Source:VB Community Annotation]	Dsp1	AGAP000005
5682	AGAP009134	0.00780966			Dsp1	AGAP000005
6840	AGAP011165	0.00780058		prefoldin [Source:VB Community Annotation]	Dsp1	AGAP000005
2126	AGAP003228	0.00779966		histone acetyltransferase type B subunit 2 [Source:VB Community Annotation]	Dsp1	AGAP000005
3502	AGAP005421	0.00779936		mitochondrial inner membrane protein OXA1L [Source:VB Community Annotation]	Dsp1	AGAP000005
7667	AGAP013101	0.00779929			Dsp1	AGAP000005
3987	AGAP006269	0.00779682		phosphatidylinositol glycan, class O [Source:VB Community Annotation]	Dsp1	AGAP000005
3290	AGAP005120	0.00779622			Dsp1	AGAP000005
6216	AGAP010050	0.00779387			Dsp1	AGAP000005
2099	AGAP003194	0.0077932	SRPN8	serine protease inhibitor (serpin) 8 [Source:VB Community Annotation]	Dsp1	AGAP000005
5708	AGAP009172	0.0077893		prolyl oligopeptidase [Source:VB Community Annotation]	Dsp1	AGAP000005
7127	AGAP011702	0.00778908			Dsp1	AGAP000005
4586	AGAP007353	0.00778672		phosphatidylinositol transfer protein SEC14 [Source:VB Community Annotation]	Dsp1	AGAP000005
3336	AGAP005178	0.0077841			Dsp1	AGAP000005
2836	AGAP004402	0.00778292		solute carrier family 17 member 7 [Source:VB Community Annotation]	Dsp1	AGAP000005
4407	AGAP007019	0.00775565		strumpellin [Source:VB Community Annotation]	Dsp1	AGAP000005
6452	AGAP010418	0.00774226	Oseg6	outer segment 6 [Source:VB Community Annotation]	Dsp1	AGAP000005
2630	AGAP004056	0.00774084			Dsp1	AGAP000005
4427	AGAP007045	0.00773765	LRIM15	leucine-rich immune protein (TM) [Source:VB Community Annotation]	Dsp1	AGAP000005
229	AGAP000343	0.00773504			Dsp1	AGAP000005
4684	AGAP007531	0.00772835		2-oxoisovalerate dehydrogenase E1 component, beta subunit [Source:VB Community Annotation]	Dsp1	AGAP000005
4318	AGAP006880	0.00771792		Protein LMBR1L [Source:VB Community Annotation]	Dsp1	AGAP000005
5677	AGAP009127	0.00771283			Dsp1	AGAP000005
627	AGAP000947	0.00770881	GSTU1	glutathione S-transferase unclassified 1 [Source:VB Community Annotation]	Dsp1	AGAP000005
3880	AGAP006109	0.00770675			Dsp1	AGAP000005
2217	AGAP003365	0.00769859		mitogen-activated protein kinase kinase 4 [Source:VB Community Annotation]	Dsp1	AGAP000005
2114	AGAP003215	0.00769852		26S proteasome regulatory subunit T2 [Source:VB Community Annotation]	Dsp1	AGAP000005
1623	AGAP002478	0.00769231		cyclin B [Source:VB Community Annotation]	Dsp1	AGAP000005
7138	AGAP011723	0.00769075		mannose-1-phosphate guanylyltransferase [Source:VB Community Annotation]	Dsp1	AGAP000005
669	AGAP001011	0.0076895			Dsp1	AGAP000005
7832	AGAP013528	0.00768618			Dsp1	AGAP000005
2960	AGAP004593	0.00768452		EH domain-containing protein 1 [Source:VB Community Annotation]	Dsp1	AGAP000005
797	AGAP001214	0.00768247			Dsp1	AGAP000005
7678	AGAP013128	0.00767637	CYP6AA2	cytochrome P450 [Source:VB Community Annotation]	Dsp1	AGAP000005
6552	AGAP010589	0.00766862		guanine nucleotide-binding protein subunit gamma [Source:VB Community Annotation]	Dsp1	AGAP000005
6313	AGAP010206	0.00766809		Protein bicaudal D homolog 2 [Source:VB Community Annotation]	Dsp1	AGAP000005
2967	AGAP004605	0.0076662		zinc finger protein 830 [Source:VB Community Annotation]	Dsp1	AGAP000005
2935	AGAP004548	0.00766328		LIM domain-containing protein [Source:VB Community Annotation]	Dsp1	AGAP000005
6346	AGAP010252	0.00766168	RpL23	60S ribosomal protein L23 [Source:VB Community Annotation]	Dsp1	AGAP000005
5514	AGAP008878	0.00764857		defense protein [Source:VB Community Annotation]	Dsp1	AGAP000005
445	AGAP000672	0.00764312		Obg-like ATPase 1 [Source:UniProtKB/TrEMBL;Acc:Q7QEG0]	Dsp1	AGAP000005
6542	AGAP010572	0.00764207		protein LTV1 [Source:VB Community Annotation]	Dsp1	AGAP000005
1572	AGAP002412	0.00763326	mRpL45	39S ribosomal protein L45, mitochondrial [Source:VB Community Annotation]	Dsp1	AGAP000005
1680	AGAP002555	0.00762828	CYP325K1	cytochrome P450 [Source:VB Community Annotation]	Dsp1	AGAP000005
3217	AGAP005005	0.00761374			Dsp1	AGAP000005
4068	AGAP006441	0.00760173		GTP cyclohydrolase I [Source:VB Community Annotation]	Dsp1	AGAP000005
1012	AGAP001534	0.00759968			Dsp1	AGAP000005
2446	AGAP003713	0.0075995			Dsp1	AGAP000005
4632	AGAP007420	0.00759912		peptidylglycine monooxygenase [Source:VB Community Annotation]	Dsp1	AGAP000005
4866	AGAP007780	0.00758825		NADH dehydrogenase (ubiquinone) 1 beta subcomplex 10 [Source:VB Community Annotation]	Dsp1	AGAP000005
7220	AGAP011883	0.00758604			Dsp1	AGAP000005
4144	AGAP006594	0.00757286		solute carrier family 17, member 5 [Source:VB Community Annotation]	Dsp1	AGAP000005
7230	AGAP011898	0.00756729			Dsp1	AGAP000005
416	AGAP000626	0.00756241		Vesicle-associated membrane protein-associated protein B [Source:VB Community Annotation]	Dsp1	AGAP000005
2838	AGAP004407	0.0075251		lectin, mannose-binding 2 [Source:VB Community Annotation]	Dsp1	AGAP000005
4297	AGAP006820	0.00752026		Peroxisomal targeting signal 1 receptor [Source:VB Community Annotation]	Dsp1	AGAP000005
5541	AGAP008914	0.00751514			Dsp1	AGAP000005
3328	AGAP005169	0.00751247			Dsp1	AGAP000005
6680	AGAP010828	0.00751198	CASPS9	short caspase 9 [Source:VB Community Annotation]	Dsp1	AGAP000005
[truncated: 48,968 more rows]
